# Supplementary material for: Efficient lateral-structure perovskite single crystal solar cells with high operational stability
Source: Nat Commun. 2020 Jan 14;11:274. doi: 10.1038/s41467-019-13998-2 (PMC6959261; doi:10.1038/s41467-019-13998-2)
Supplement: Supplementary file 4 — Source Data [file 41467_2019_13998_MOESM4_ESM.zip]

Archive with 9 entries (9 files):
- Figure3.xlsx
- Figure4.xlsx
- Figure5.xlsx
- Figure6.xlsx
- Supplementary Figure 1.xlsx
- Supplementary Figure 2.xlsx
- Supplementary Figure 3.xlsx
- Supplementary Figure 4.xlsx
- Table 1.xlsx
