# Supplementary material for: Efficient lateral-structure perovskite single crystal solar cells with high operational stability
Source: Nat Commun. 2020 Jan 14;11:274. doi: 10.1038/s41467-019-13998-2 (PMC6959261; doi:10.1038/s41467-019-13998-2)
Supplement: Supplementary file 4 — Source Data [file 41467_2019_13998_MOESM4_ESM.zip › Figure3.xlsx]

## Sheet: Sheet1
Figure 3a				Figure 3b					Figure 3c				Figure 3d				Figure 3e				Figure 3f				Figure 3g
Wavelength (nm)	w/o MAI	with MAI		Time (ns)	w/o MAI	Time (ns)	with MAI		Wavenumber (cm-1)	w/o MAI	with MAI		Binding Energy (eV)	w/o MAI	with MAI		Binding Energy (eV)	w/o MAI	with MAI		Binding Energy (eV)	w/o MAI	with MAI		Depth (nm)	I		Pb		MA
500.58	0.00208	0.00522		95.7031	0.01333	95.7031	0.05516		3801.41	1.00276	0.9995		146	4911.46	5265.24		289	4435.04	4284.79		637	13083.8	15294.6			w/o MAI	with MAI	w/o MAI	with MAI	w/o MAI	with MAI
501.36	0.00182	0.00533		96.6797	0.03545	96.6797	0.06844		3799.48	1.00206	1.0034		145.95	4836.14	5141.85		288.95	4407.37	4360.51		636.95	13148.1	15213.5		0	30651.1	27068.7	4524.11	6063.47	6848.26	12165.7
502.15	0.0018	0.0052		97.6562	0.06394	97.6562	0.143		3797.55	1.0014	1.00634		145.9	4711.86	5319.58		288.9	4437.11	4292.7		636.9	13501	15342.4		0.77341	133026	187852	10779.6	14019.4	3922.16	5566.26
502.94	0.00162	0.00498		98.6328	0.28788	98.6328	0.40245		3795.62	1.00207	1.00834		145.85	5039.07	5261.07		288.85	4343.54	4151.93		636.85	13527.6	14917.9		1.54681	109393	140084	7464.17	8194.36	636.352	443.411
503.72	0.00167	0.00514		99.6094	0.88576	99.6094	0.79469		3793.69	1.0036	1.00912		145.8	4978.36	5298.32		288.8	4448.22	4316.68		636.8	13462.6	15292.1		2.32022	78253.1	119235	5307.08	7244.28	194.58	198.11
504.51	0.00164	0.00506		100.586	1	100.586	1		3791.77	1.00522	1.00819		145.75	5075.85	5348.73		288.75	4586.64	4308.77		636.75	13164.3	15339.4		3.09363	69810.7	82617.9	5023.12	4877.5	102.083	160.325
505.3	0.00169	0.00514		101.562	0.64545	101.562	0.80592		3789.84	1.00778	1.00586		145.7	4772.79	5335.57		288.7	4370.59	4277.82		636.7	13412.2	15060.7		3.86703	59068.9	69839.4	3995.2	4282.87	73.7946	112.587
506.09	0.00146	0.00493		102.539	0.48394	102.539	0.56793		3787.91	1.01095	1.00233		145.65	4933.5	5306.01		288.65	4339.56	4443.3		636.65	13360.4	15164.5		4.64044	58549.1	62716.4	4118.84	4140.42	49.6609	99.5525
506.87	0.00134	0.00493		103.516	0.38182	103.516	0.59653		3785.98	1.01389	0.99886		145.6	5035.51	5263.83		288.6	4406.96	4232.15		636.6	13109.4	14761		5.41385	56158.3	55123.4	4054.96	3335	71.3512	49.9417
507.66	0.00144	0.00501		104.492	0.32667	104.492	0.52911		3784.05	1.01629	0.997		145.55	4933.4	5268.04		288.55	4462.23	4394.49		636.55	12911.7	15120.3		6.18725	53345.8	53400.7	4025.62	3820.71	81.426	89.2636
508.45	0.00164	0.00498		105.469	0.29061	105.469	0.47191		3782.12	1.01735	0.99683		145.5	5195.27	5353.2		288.5	4380.58	4301.55		636.5	13245	15397.7		6.96066	51601.9	50976.7	3757.99	3282.14	81.3398	76.4261
509.23	0.00146	0.00504		106.445	0.26727	106.445	0.41675		3780.19	1.01726	0.99868		145.45	4988.34	5508.33		288.45	4337.4	4284.08		636.45	13561.5	15424.8		7.73407	50185.4	49566.2	3662.72	3275.01	78.7861	79.6098
510.02	0.0018	0.00517		107.422	0.24303	107.422	0.43105		3778.26	1.01664	1.00218		145.4	5062.14	5557.45		288.4	4264.84	4195.82		636.4	13460	15389.3		8.50747	52007.9	49758.9	3804.63	3389.57	68.3129	46.3023
510.81	0.00169	0.00498		108.398	0.21485	108.398	0.38611		3776.34	1.0146	1.00492		145.35	4977.67	5220.69		288.35	4370.48	4196.57		636.35	13412.3	14812.8		9.28088	50659.2	46881.9	3774.73	3147.75	65.2264	68.8483
511.59	0.00139	0.00517		109.375	0.22212	109.375	0.40552		3774.41	1.01052	1.00525		145.3	5043.92	5396.55		288.3	4506.51	4194.8		636.3	13180.3	15320.5		10.0543	48974	45633.7	3543.71	3123.68	42.6868	55.3244
512.38	0.00154	0.00512		110.352	0.19909	110.352	0.37589		3772.48	1.00572	1.00362		145.25	5141.51	5388.99		288.25	4336.45	4043.26		636.25	13249.6	15328.7		10.8277	48285.5	43977.2	3468.4	3198.54	78.375	84.0497
513.17	0.00149	0.0052		111.328	0.20515	111.328	0.35751		3770.55	1.00261	1.0014		145.2	4924.88	5384.52		288.2	4358.74	3968.61		636.2	13146.7	15636.6		11.6011	45985.2	42587.6	3546.29	3121.19	39.8236	55.4843
513.95	0.00144	0.00531		112.305	0.18545	112.305	0.3524		3768.62	1.00156	0.99911		145.15	4908.31	5513.05		288.15	4198.86	4238.66		636.15	13076	15678.8		12.3745	46091.5	44525.9	3531.67	3238.66	61.5519	36.746
514.74	0.00136	0.00522		113.281	0.16758	113.281	0.37692		3766.69	1.00132	0.99651		145.1	4924.8	5344.44		288.1	4383.82	4327.22		636.1	13109.4	15736.6		13.1479	44106.9	41375.3	3614.07	3156.1	32.0953	43.7372
515.52	0.00128	0.00544		114.258	0.16636	114.258	0.34831		3764.76	1.00183	0.99435		145.05	4845.98	5648.04		288.05	4372.36	4222.32		636.05	13200.8	15241.2		13.9213	43137.7	40981.3	3363.39	3051.74	59.6384	39.2353
516.31	0.00136	0.00517		115.234	0.15333	115.234	0.36568		3762.84	1.00287	0.99288		145	4903.86	5384.52		288	4455.22	4345.58		636	13437.7	15353		14.6947	46012.7	40570	3670.9	3100.55	50.449	75.0743
517.1	0.00118	0.00536		116.211	0.18091	116.211	0.34321		3760.91	1.00459	0.99258		144.95	5173.64	5157.62		287.95	4338.68	4266.43		635.95	12990.6	15215.5		15.4681	45812.4	41319.9	3858.91	3122.93	60.8097	40.1792
517.88	0.00149	0.00555		117.188	0.17364	117.188	0.30848		3758.98	1.00809	0.99473		144.9	5042.82	5379.85		287.9	4328.56	4307.87		635.9	13186.4	15303.3		16.2415	41841.5	38388	3445.65	3091.03	45.9546	35.7903
518.67	0.00131	0.00536		118.164	0.16061	118.164	0.38611		3757.05	1.01179	0.99801		144.85	5166.88	5275.82		287.85	4501.03	4190.27		635.85	13090.8	15411.7		17.0149	41256.1	39517.3	3521.9	3185.55	59.5571	51.4816
519.45	0.00113	0.00544		119.141	0.13576	119.141	0.34525		3755.12	1.01356	0.99993		144.8	4921.35	5283.6		287.8	4430.7	4135.95		635.8	13303	15590.8		17.7884	41277.2	39197.1	3474.98	3160.63	56.9845	58.8338
520.24	0.00128	0.00566		120.117	0.15091	120.117	0.34014		3753.19	1.01422	1.00051		144.75	5042.82	5335.1		287.75	4267.16	4347.47		635.75	13161.7	15601.1		18.5618	41629.5	38897.7	3644.08	3128.82	53.0418	34.596
521.02	0.00136	0.00547		121.094	0.14364	121.094	0.34321		3751.26	1.01562	1.00106		144.7	5089.85	5438.76		287.7	4340.38	4413.01		635.7	13418.9	15197.3		19.3352	42526.8	38516.5	3568.13	3135.81	67.6249	35.2285
521.81	0.000924404	0.00539		122.07	0.15848	122.07	0.32993		3749.33	1.01647	1.00053		144.65	5117.92	5421.08		287.65	4384.59	4299.27		635.65	13585.2	15146.6		20.1086	40243.5	37925.1	3606.39	3092.07	53.1091	50.5531
522.59	0.00121	0.00547		123.047	0.15182	123.047	0.32686		3747.41	1.01332	0.99678		144.6	5086.7	5439.96		287.6	4323.76	4201.51		635.6	13602.7	15399		20.882	40525.9	36392.3	3512.14	3125.39	42.7869	45.8969
523.38	0.00128	0.00582		124.023	0.14152	124.023	0.34525		3745.48	1.00864	0.99269		144.55	5015	5694.23		287.55	4171.94	4249.56		635.55	13355.7	15200.5		21.6554	38987.5	37163.3	3341.87	3074	45.9186	43.3414
524.16	0.00139	0.00552		125	0.1603	125	0.35546		3743.55	1.00681	0.99202		144.5	5160.43	5769.23		287.5	4297.72	4239.62		635.5	13352.4	15121.5		22.4288	37773.4	36909.4	3406.86	3256.56	52.949	38.2769
524.95	0.00118	0.00566		125.977	0.14545	125.977	0.29826		3741.62	1.00468	0.99247		144.45	5224.64	5599.75		287.45	4450.04	4304.3		635.45	13468	15603.1		23.2022	38826.2	37790.8	3530.07	3207.26	35.5507	39.1333
525.73	0.00097576	0.00552		126.953	0.14909	126.953	0.34729		3739.69	0.99972	0.99204		144.4	5211.33	5439.14		287.4	4346.04	4138.99		635.4	13290.5	15333.2		23.9756	38619.8	36548.2	3575.81	3343.81	41.861	39.7139
526.52	0.00118	0.00552		127.93	0.12364	127.93	0.28805		3737.76	0.99548	0.99266		144.35	5048.28	5563.36		287.35	4561.88	4195.37		635.35	13387	15236		24.749	39124.9	36059.6	3501.01	3070.49	41.9276	46.5574
527.3	0.00103	0.00571		128.906	0.13394	128.906	0.32891		3735.83	0.99509	0.99546		144.3	5161.35	5552.13		287.3	4635.34	4298.64		635.3	12959.4	15230.6		25.5224	38861.9	36243.8	3572.55	3254.17	40.3485	37.9943
528.09	0.00118	0.00576		129.883	0.13727	129.883	0.32074		3733.9	0.99747	0.99876		144.25	5038.41	5634.8		287.25	4637.84	4461.79		635.25	12867	15447.3		26.2958	37983.8	36527.3	3360.28	3352.47	43.5226	49.4063
528.87	0.0011	0.00547		130.859	0.13303	130.859	0.29418		3731.98	1	1		144.2	5038.48	5503.7		287.2	4525.42	4588.92		635.2	13081.5	15116.7		27.0692	37451.1	35725	3537.53	3155.68	34.6842	37.6278
529.66	0.00103	0.0056		131.836	0.13273	131.836	0.29316		3730.05	1.00287	1.00008		144.15	5221.28	5799.86		287.15	4551.42	4507.54		635.15	13287.5	15090.6		27.8426	35750.8	36475.9	3468.43	3257.34	47.6297	40.2914
530.44	0.00108	0.00566		132.812	0.12667	132.812	0.3095		3728.12	1.00548	0.99803		144.1	5325.67	5978.14		287.1	4709.42	4398.39		635.1	13148.6	15244.8		28.616	36422	35678.6	3472.58	3253.72	47.6617	36.5962
531.23	0.00134	0.00571		133.789	0.13364	133.789	0.26251		3726.19	1.00879	0.99578		144.05	5277.44	6057.7		287.05	4480.49	4702.62		635.05	13262	15451.7		29.3895	36795	37321.1	3495.29	3519.46	34.579	59.7642
532.01	0.00126	0.00568		134.766	0.12909	134.766	0.24413		3724.26	1.01245	0.99442		144	5331.79	5975.05		287	4687.77	4767.62		635	13370.8	15140.7		30.1629	36659.2	36638.3	3576.39	3410.34	56.9016	34.3564
532.8	0.000796015	0.00568		135.742	0.1297	135.742	0.31359		3722.33	1.01533	0.99417		143.95	5503.3	6219.67		286.95	4735.05	4590.56		634.95	13333.5	15101.1		30.9363	36785.2	35356.2	3677.66	3280.5	56.3942	43.4228
533.58	0.00108	0.00549		136.719	0.13333	136.719	0.29724		3720.4	1.01685	0.99582		143.9	5577.92	6567.53		286.9	4693.41	4579.32		634.9	13088.6	15294.3		31.7097	37507.4	34953.3	3508.97	3439.52	45.8953	74.6979
534.36	0.00121	0.00555		137.695	0.12545	137.695	0.29009		3718.48	1.01654	0.99922		143.85	5831.06	6618.92		286.85	4738.46	4642.95		634.85	13142.8	15632.2		32.4831	35877.9	38517.1	3626.74	3565.92	44.0453	61.2237
535.15	0.000873048	0.00574		138.672	0.12333	138.672	0.27886		3716.55	1.01406	1.00282		143.8	5821.36	7354.73		286.8	4833.65	4651.55		634.8	13203.5	15444.7		33.2565	36810.9	34827	3627.82	3188.12	27.7154	47.8756
535.93	0.00113	0.00566		139.648	0.12394	139.648	0.32686		3714.62	1.01006	1.00577		143.75	6043.99	7783.92		286.75	5034.8	4732.22		634.75	12894.3	15258		34.0299	37154.4	34708	3841.53	3327.53	43.6655	47.6217
536.72	0.00121	0.00563		140.625	0.10667	140.625	0.31563		3712.69	1.00689	1.00888		143.7	6310.37	8343.96		286.7	5121.44	4937.74		634.7	12679.4	15416.6		34.8033	37633.8	34317.7	3669.75	3112.39	44.0121	44.4603
537.5	0.000898726	0.00552		141.602	0.11485	141.602	0.32891		3710.76	1.00607	1.01207		143.65	6699.91	8878.53		286.65	5172.23	4893.85		634.65	13059.7	15135.7		35.5767	36974.6	34276	3616.34	3392.02	45.966	47.3167
538.28	0.000770337	0.00563		142.578	0.11121	142.578	0.32686		3708.83	1.00603	1.01348		143.6	6963.72	9692.37		286.6	5249.64	4928.25		634.6	13170.1	14767		36.3501	37042.2	34054.1	3657.17	3305.33	38.3356	33.9104
539.07	0.001	0.0056		143.555	0.12152	143.555	0.28703		3706.9	1.00555	1.0121		143.55	7465.76	10485.6		286.55	5267.41	5217.41		634.55	13228.3	14785.4		37.1235	37025.2	34351.7	3695.68	3257.16	50.8713	61.4815
539.85	0.000693303	0.00549		144.531	0.11	144.531	0.29724		3704.97	1.00496	1.00864		143.5	8198.48	12036.1		286.5	5338.48	5089.28		634.5	13162.6	14873.9		37.8969	36898.9	35989.9	3698.38	3452.57	36.3612	48.7985
540.63	0.00097576	0.00563		145.508	0.11424	145.508	0.33401		3703.05	1.00575	1.00541		143.45	8584.13	13255.5		286.45	5436.34	5186.93		634.45	13033.8	14869		38.6703	36339.2	34348.9	3740.08	3393.7	55.0278	34.6762
541.42	0.00103	0.00576		146.484	0.11758	146.484	0.27988		3701.12	1.00884	1.00437		143.4	9268.5	14575.2		286.4	5639.73	5428.25		634.4	12931.4	15089		39.4439	36254	34885.3	3575.97	3554.91	46.1285	46.4431
542.2	0.00097576	0.00555		147.461	0.11455	147.461	0.26558		3699.19	1.0124	1.00519		143.35	10407.6	16891.6		286.35	5726.25	5423.62		634.35	13078.6	14955.5		40.2171	35942	34284.2	3766.06	3465.67	55.0531	33.4905
542.98	0.000873048	0.00566		148.438	0.11091	148.438	0.31869		3697.26	1.01521	1.0072		143.3	11325.9	18530.7		286.3	5786.62	5603.45		634.3	12992	15127.5		40.9904	35646.6	32685	3815.11	3361.12	47.147	34.4032
543.77	0.000821693	0.00558		149.414	0.11303	149.414	0.28192		3695.33	1.01757	1.00973		143.25	12661.9	19599.7		286.25	5903.26	5785.95		634.25	13081.1	14761.5		41.764	33856.7	34884.2	3781.39	3478.24	50.3235	47.1051
544.55	0.000847371	0.00563		150.391	0.11848	150.391	0.34219		3693.4	1.019	1.01169		143.2	14116.8	21801.4		286.2	6016.44	5976.67		634.2	13036.4	14933.4		42.5372	35266.6	34318.8	3750.24	3360.09	45.8679	55.7022
545.33	0.00097576	0.00555		151.367	0.10879	151.367	0.28703		3691.47	1.01981	1.01313		143.15	14953.8	23464.6		286.15	5969.7	5812.33		634.15	12767.7	15032.6		43.3108	36148.7	33115.8	3781.58	3391.22	36.6875	34.5534
546.12	0.000898726	0.00563		152.344	0.10727	152.344	0.30848		3689.55	1.02076	1.01472		143.1	15871.8	24503.8		286.1	6210.04	6037.81		634.1	12823.6	15135.1		44.0844	36865.4	34585.2	3932.94	3399.84	39.8636	33.7253
546.9	0.00118	0.00558		153.32	0.12061	153.32	0.25026		3687.62	1.02053	1.01543		143.05	17771.8	25628.1		286.05	6163.97	5983.05		634.05	12896.3	15245.5		44.8576	35671.6	34052	3737.41	3420.65	55.38	43.0564
547.68	0.000898726	0.00555		154.297	0.10545	154.297	0.30133		3685.69	1.01778	1.01394		143	19336.3	25810.5		286	6135.52	5747.09		634	13016.3	15214.5		45.6308	36072.1	33570	3897.7	3481.27	46.5947	49.5381
548.46	0.000693303	0.00563		155.273	0.11061	155.273	0.27988		3683.76	1.01352	1.01086		142.95	20409	26537.4		285.95	6134.88	5910.13		633.95	13217	15211.4		46.4044	34278.2	33143.1	3612.48	3464.17	42.3135	21.831
549.25	0.000873048	0.0056		156.25	0.10848	156.25	0.3095		3681.83	1.0094	1.00759		142.9	21235.5	26239.4		285.9	6154.34	6256.45		633.9	12945.1	14942.7		47.1776	32503.9	34893.3	3560.19	3624.62	41.0028	36.0973
550.03	0.00061627	0.00552		157.227	0.10424	157.227	0.33299		3679.9	1.00607	1.00516		142.85	21997.4	25597.3		285.85	6495.73	6009.22		633.85	12709.4	14762.6		47.9512	33682.3	33040.9	3658.82	3476.17	30.0647	60.1975
550.81	0.000847371	0.00539		158.203	0.11121	158.203	0.30439		3677.97	1.0038	1.00438		142.8	22655.8	24542.5		285.8	6388.14	6019.82		633.8	12615.2	14993.4		48.7248	33041.9	32858.7	3635.31	3294.12	37.2531	34.9415
551.59	0.000796015	0.00531		159.18	0.11152	159.18	0.24311		3676.04	1.00408	1.00637		142.75	22497.5	23060.7		285.75	6408.91	5922.52		633.75	12722.6	14852.4		49.498	31775	33029.8	3691.84	3485.52	42.2304	50.2577
552.38	0.000744659	0.00528		160.156	0.12091	160.156	0.25434		3674.12	1.00645	1.01021		142.7	22306.8	21557.1		285.7	6659.29	5835		633.7	12966.2	14401.4		50.2712	34731.8	33532.9	3585.89	3329.45	51.1393	34.9833
553.16	0.000873048	0.00539		161.133	0.10364	161.133	0.25026		3672.19	1.0081	1.01281		142.65	21920	19439.5		285.65	6305.09	5553.1		633.65	13066.8	14796.9		51.0448	34863.6	33358.4	3874.83	3364.43	46.3839	31.235
553.94	0.000924404	0.00552		162.109	0.09091	162.109	0.28601		3670.26	1.01015	1.01398		142.6	20723.9	17649.7		285.6	6465.41	5554.26		633.6	13132	14579.6		51.818	33580	33440.8	3826.52	3460.17	46.9158	43.8943
554.72	0.00103	0.00544		163.086	0.09576	163.086	0.28294		3668.33	1.01379	1.01434		142.55	19639.1	15864.2		285.55	6315.09	5355.98		633.55	13060.3	14352.1		52.5917	34236.6	33628.1	3748.07	3432.56	37.2119	30.2473
555.5	0.0011	0.00552		164.062	0.11242	164.062	0.27375		3666.4	1.01646	1.0126		142.5	18504.4	13830.7		285.5	6442.92	5395.34		633.5	12810.6	14549.1		53.3653	33734.1	31820.9	3837.08	3363.11	55.0853	31.9351
556.29	0.000821693	0.00539		165.039	0.09242	165.039	0.27783		3664.47	1.01748	1.00868		142.45	16804.3	11872.3		285.45	6299.62	5526.92		633.45	12875.4	14883.4		54.1385	33514.5	33438.2	3901.46	3525.42	36.7692	41.6419
557.07	0.000590592	0.00541		166.016	0.0997	166.016	0.30133		3662.54	1.018	1.0038		142.4	15496	10585.3		285.4	6199.45	5506.45		633.4	12871.4	14780.3		54.9117	33558.7	33048.1	3740.99	3433.48	43.6264	42.6709
557.85	0.000821693	0.00531		166.992	0.10061	166.992	0.27579		3660.62	1.0176	0.99896		142.35	14109	9577.02		285.35	6052.09	5293.82		633.35	12892	14500.7		55.6853	33308.2	32807.5	3748.23	3491.68	36.6585	40.8237
558.63	0.000539236	0.00541		167.969	0.11091	167.969	0.27783		3658.69	1.01554	0.99565		142.3	12239	8547.32		285.3	5890.44	5516.08		633.3	12798	14858.6		56.4585	34194.9	32425.4	4012.36	3528.76	32.9316	52.1059
559.41	0.000744659	0.00517		168.945	0.11	168.945	0.28192		3656.76	1.01272	0.99548		142.25	11236.4	7823.9		285.25	5920.74	5541.35		633.25	12791	14619		57.2321	33482.7	32925.2	3729.72	3593.68	23.389	32.6506
560.19	0.000950082	0.00512		169.922	0.09818	169.922	0.27273		3654.83	1.00932	0.99729		142.2	10098.1	7131.67		285.2	6077.77	5548.89		633.2	12563.1	14589.8		58.0057	32402.2	33234.6	3825.93	3605.48	30.8235	60.0921
560.98	0.000590592	0.00533		170.898	0.10515	170.898	0.30746		3652.9	1.00464	0.99853		142.15	8979.8	6938.81		285.15	6094.5	5456.92		633.15	12671.3	14784.5		58.7789	33202.1	33715.1	3679.54	3641.52	34.356	40.0403
561.76	0.000770337	0.00525		171.875	0.09909	171.875	0.30133		3650.97	1.00052	0.99938		142.1	8229.94	6365.3		285.1	6233.11	5588.53		633.1	12619.4	14694		59.5521	32865.7	31215.9	3718.63	3439.46	44.3072	29.3968
562.54	0.000641947	0.00528		172.852	0.11364	172.852	0.28703		3649.04	0.99889	1.00068		142.05	7551.04	5924.24		285.05	6121.7	5889.86		633.05	12621.5	14451.6		60.3257	34866.1	31900.6	3828.22	3415.13	42.188	31.2909
563.32	0.000667625	0.00528		173.828	0.1	173.828	0.3095		3647.11	0.99898	1.00145		142	7101.3	5643.12		285	5970.13	6065.84		633	12775.3	14432.2		61.0989	33828.7	33577.8	3744.89	3492.09	41.1911	40.5094
564.1	0.000641947	0.00528		174.805	0.08455	174.805	0.27477		3645.19	0.99944	1		141.95	6629.95	5602.54		284.95	6255.37	6148.18		632.95	12684.1	14463.4		61.8725	31562.5	31980.1	3565.37	3257.57	41.323	37.1649
564.88	0.00061627	0.0052		175.781	0.09061	175.781	0.26966		3643.26	1	0.99721		141.9	6596.56	5471.78		284.9	6181.57	6184.11		632.9	12627.9	14162.4		62.6461	33878.6	32036.3	4046.86	3427.64	34.4931	41.9395
565.66	0.000693303	0.00517		176.758	0.09909	176.758	0.26251		3641.33	1.00309	0.99346		141.85	6428.83	5303.69		284.85	6085.38	6466.82		632.85	12827.7	14296.7		63.4193	31816.2	33118	3773.06	3539.85	43.7967	48.7332
566.44	0.000436524	0.00506		177.734	0.1003	177.734	0.23698		3639.4	1.00681	0.99085		141.8	6021.91	5362.51		284.8	6237.46	6281.36		632.8	12765.8	14443.6		64.1925	32986.3	32381	3879.77	3568.52	37.6658	36.7625
567.22	0.000590592	0.00528		178.711	0.08879	178.711	0.29316		3637.47	1.01088	0.99049		141.75	5999.07	5009.55		284.75	6319.87	6313.05		632.75	12621.8	14658.7		64.9661	34005.4	32411.3	4010.91	3380.1	44.2799	29.309
568	0.000667625	0.00506		179.688	0.08939	179.688	0.26456		3635.54	1.0152	0.99251		141.7	6078.76	4955.37		284.7	6450.21	6542.3		632.7	12535.6	14421.9		65.7394	33332	32448.6	3724.77	3473.12	32.7179	31.8379
568.78	0.000590592	0.00517		180.664	0.10091	180.664	0.25945		3633.61	1.01862	0.99567		141.65	5880.65	4996.67		284.65	6575.87	6399.9		632.65	12700.8	14330.3		66.513	33686.6	30841	3903.35	3471.12	36.735	32.6708
569.56	0.000590592	0.00512		181.641	0.09424	181.641	0.27171		3631.69	1.01973	0.99849		141.6	5906.34	4817.55		284.6	6283.67	6781.58		632.6	12555.3	14579.2		67.2866	34613.6	30588.5	3959.45	3293.94	33.2766	30.085
570.35	0.000564914	0.00514		182.617	0.09242	182.617	0.25026		3629.76	1.0201	1.00151		141.55	5958.17	4814.53		284.55	5977.56	6925.48		632.55	12550.4	14601.1		68.0598	32134.8	30712.9	3753.6	3339.51	47.501	43.1485
571.13	0.000513558	0.0052		183.594	0.0903	183.594	0.28396		3627.83	1.02101	1.00457		141.5	6247.77	4833.31		284.5	6293.77	6762.62		632.5	12994.4	14673.1		68.833	32371.5	31124.1	3912.2	3414.35	38.8887	46.9917
571.91	0.000359491	0.00525		184.57	0.08848	184.57	0.22165		3625.9	1.02014	1.00482		141.45	6325.71	4683.44		284.45	6039.77	6665.77		632.45	12714.5	14533.5		69.6066	30839.1	31033.6	3625.13	3355.39	38.6842	36.8201
572.69	0.000744659	0.00504		185.547	0.09212	185.547	0.27681		3623.97	1.01684	1.0015		141.4	6554.77	4840.77		284.4	5805.83	6498.69		632.4	12581.2	14971.1		70.3798	30675	31727.1	3528.33	3446.99	41.5099	42.4263
573.47	0.00061627	0.00501		186.523	0.10636	186.523	0.25434		3622.04	1.01311	0.99675		141.35	7128.92	4771.28		284.35	5850.55	6451.07		632.35	12489.7	15080		71.1534	30977.3	31128.1	3727.95	3366.15	49.7045	37.7218
574.25	0.000179745	0.00514		187.5	0.08121	187.5	0.29316		3620.11	1.01082	0.99298		141.3	7173.37	4901.82		284.3	5920.75	6405.61		632.3	12587.7	15019.8		71.927	32113.7	30960.9	3634.3	3464.38	48.7342	32.241
575.03	0.000385168	0.00504		188.477	0.09061	188.477	0.27375		3618.18	1.01051	0.99142		141.25	7686.7	4859.37		284.25	5783.32	6252.38		632.25	12505.7	15237.3		72.7002	32113	30861.1	3623.55	3499.38	37.9859	49.444
575.81	0.00061627	0.00487		189.453	0.08061	189.453	0.28907		3616.26	1.01074	0.99154		141.2	7811.38	4729.64		284.2	5613.18	6233.58		632.2	12775.2	15347.8		73.4734	31995.6	32910	3839.21	3534.61	42.5172	27.6437
576.59	0.000205423	0.00493		190.43	0.07879	190.43	0.25945		3614.33	1.01154	0.99314		141.15	8042.67	4496.03		284.15	5485.2	6143.84		632.15	12917.1	15704.3		74.247	30711.8	31822.2	3582.92	3475.8	44.0114	31.582
577.37	0.000282457	0.00485		191.406	0.09576	191.406	0.27273		3612.4	1.01353	0.99589		141.1	8145.63	4656.63		284.1	5331.31	5919.22		632.1	12787.7	15633.7		75.0203	31033.3	31385.2	3731.37	3341.72	54.729	37.7223
578.14	0.000821693	0.00482		192.383	0.09939	192.383	0.21348		3610.47	1.01609	0.99825		141.05	8241.35	4611.92		284.05	5363.64	6026.76		632.05	13099.1	15875.6		75.7939	30870.5	32285.8	3694.04	3457.94	36.7061	41.3779
578.92	0.000590592	0.00498		193.359	0.09061	193.359	0.26353		3608.54	1.01993	0.99974		141	7860.86	4463.81		284	5191.31	5659.43		632	13308.6	15873.7		76.5674	32828.5	32392.6	4010.48	3479.66	35.1586	50.9691
579.7	0.000667625	0.00498		194.336	0.09212	194.336	0.29213		3606.61	1.02501	1		140.95	7457.55	4370.8		283.95	5109.31	5452.38		631.95	13110.5	15899.2		77.3407	32185.3	29863.2	3746.82	3329.3	52.3746	41.456
580.48	0.000873048	0.00477		195.312	0.07788	195.312	0.26558		3604.68	1.02848	0.99895		140.9	7228.81	4305.91		283.9	5056.49	5439.03		631.9	13640.3	16236		78.1139	31234.7	30727.1	3774.07	3486.73	26.6081	35.4028
581.26	0.000564914	0.00477		196.289	0.09091	196.289	0.27886		3602.76	1.02919	0.99559		140.85	6794.98	4142.49		283.85	4699.79	5238.27		631.85	13658.3	16919.7		78.8875	30715.4	30660.5	3769.55	3424.77	33.056	47.6001
582.04	0.000513558	0.0049		197.266	0.07212	197.266	0.23493		3600.83	1.02861	0.99187		140.8	6421.62	4115.77		283.8	4677.22	4935.51		631.8	13957.5	17591.1		79.6607	31139.3	30550.9	3877.41	3299.79	23.2825	56.8275
582.82	0.000462202	0.00477		198.242	0.09091	198.242	0.22676		3598.9	1.02721	0.98889		140.75	5949.79	4094.62		283.75	4663.87	5091.1		631.75	14006.1	17688.3		80.4343	31216.9	30056.5	3663.19	3391.85	39.9253	45.4064
583.6	0.000282457	0.00461		199.219	0.08303	199.219	0.25026		3596.97	1.02469	0.98689		140.7	5514.39	4161		283.7	4608.43	4839.35		631.7	14481.9	18700.1		81.2079	30854	30441.9	3799.24	3370.21	46.5749	28.531
584.38	0.000564914	0.00474		200.195	0.09818	200.195	0.28294		3595.04	1.0215	0.98668		140.65	5240.06	4125.28		283.65	4491.53	4698.52		631.65	14456.2	19233.3		81.9811	31463.2	31066	3730.88	3395.04	41.6745	38.344
585.16	0.000436524	0.00466		201.172	0.10091	201.172	0.25128		3593.11	1.01754	0.98799		140.6	4769.47	3993.87		283.6	4407.06	4704.82		631.6	14954.1	19729.9		82.7543	31760.1	29369.4	3810.92	3219.66	34.3955	40.0574
585.94	0.000590592	0.00463		202.148	0.08212	202.148	0.23596		3591.18	1.01254	0.98891		140.55	4363.92	3959.94		283.55	4594.2	4460.43		631.55	15283.1	20744.4		83.5279	32477.3	29986.3	3878	3320.66	38.5301	31.5042
586.72	0.000359491	0.0045		203.125	0.09636	203.125	0.24208		3589.25	1.00851	0.98915		140.5	4365.53	3973.43		283.5	4513.14	4468.84		631.5	15693.4	22274.6		84.3011	31550	29675.2	3846.96	3188.68	43.8227	48.857
587.49	0.000205423	0.00469		204.102	0.08152	204.102	0.2523		3587.33	1.00775	0.98958		140.45	4077.36	3818.4		283.45	4549.3	4538.12		631.45	16196.4	23754.4		85.0747	31651	31204.9	3781.61	3462.66	37.7315	28.7141
588.27	0.000256779	0.00482		205.078	0.0897	205.078	0.27171		3585.4	1.0088	0.9886		140.4	4015.62	4041.23		283.4	4525.69	4268.42		631.4	16792.9	25286.8		85.8483	30707	30392.9	3716.54	3272.72	38.3817	38.5307
589.05	0.000590592	0.00466		206.055	0.09303	206.055	0.25128		3583.47	1.00921	0.98464		140.35	4064.31	4038.23		283.35	4378.13	4324.34		631.35	17674.6	26704.1		86.6215	30886.5	31710.8	3655.86	3460.04	33.6125	43.8762
589.83	0.000564914	0.00466		207.031	0.07455	207.031	0.26864		3581.54	1.00954	0.97882		140.3	4221.58	3978.41		283.3	4441.13	4429.48		631.3	18482.7	29162.4		87.3948	30201.4	31155.6	3679.81	3450.45	46.539	27.005
590.61	0.000410846	0.00444		208.008	0.07273	208.008	0.26353		3579.61	1.01103	0.97256		140.25	3944.66	3938.26		283.25	4467.43	4398.09		631.25	19700.8	31532.9		88.1684	30500.8	30631.5	3810.45	3484.05	55.3439	39.37
591.39	0.000513558	0.00455		208.984	0.07697	208.984	0.26047		3577.68	1.0131	0.96675		140.2	3874.1	4049.68		283.2	4374.75	4129.54		631.2	20542.9	34291.7		88.9416	30727.1	30839.8	3705.88	3260.3	46.3068	26.3587
592.16	0.000179745	0.0045		209.961	0.0803	209.961	0.25434		3575.75	1.0144	0.96267		140.15	3903.45	4010.74		283.15	4428.45	4269.42		631.15	22263.1	37639.6		89.7152	31615.9	29420.9	3748.75	3295	37.9039	47.5317
592.94	0.000590592	0.00444		210.938	0.09182	210.938	0.2094		3573.83	1.01413	0.96087		140.1	3941.61	3863.1		283.1	4545.48	4251.71		631.1	24248.8	40997		90.4888	30641.7	30796.2	3773.42	3579.02	38.8115	37.2397
593.72	0.000436524	0.00461		211.914	0.08394	211.914	0.25332		3571.9	1.01257	0.95999		140.05	3846.67	3993.97		283.05	4390.51	4390.42		631.05	26042.9	44969.2		91.262	31334.2	29749.6	3791.35	3234.73	33.7787	31.2825
594.5	0.000333813	0.0045		212.891	0.07939	212.891	0.25843		3569.97	1.01046	0.95884		140	3752.22	4229.7		283	4315.24	4306.21		631	28166.3	48424.8		92.0352	31161.6	30269.9	3751.36	3322.68	45.1433	33.5629
595.28	0.000256779	0.00455		213.867	0.08576	213.867	0.26353		3568.04	1.0084	0.95809		139.95	3923.87	4193.8		282.95	4349.5	4266.35		630.95	29868.3	52971.4		92.8088	29939.2	30710.6	3761.43	3595.12	41.0217	31.3978
596.05	0.00061627	0.00436		214.844	0.08909	214.844	0.23391		3566.11	1.00742	0.95751		139.9	3819.43	4218.97		282.9	4627.17	4310.69		630.9	32651.9	56495.4		93.582	29504.5	29324.5	3753.68	3176.99	40.2525	28.0118
596.83	0.000410846	0.00436		215.82	0.07848	215.82	0.23493		3564.18	1.00577	0.95476		139.85	4040.12	4157.88		282.85	4470.24	4121.44		630.85	35756.9	59301.4		94.3556	29768.3	30313.2	3588.5	3461.02	34.7883	45.9982
597.61	0.000385168	0.00431		216.797	0.08424	216.797	0.22574		3562.25	1.00282	0.94949		139.8	3942.14	4184.69		282.8	4149.6	4213.16		630.8	38365.7	63536.3		95.1292	29620.3	29706.2	3786.47	3234.88	47.0325	36.931
598.39	0.000590592	0.00423		217.773	0.0697	217.773	0.2288		3560.32	1.00025	0.94375		139.75	3817.56	4253.79		282.75	4103.91	4133.07		630.75	41986.9	66681.8		95.9024	29605.6	30429.4	3734.35	3432.06	40.1606	41.6012
599.16	0.000385168	0.00431		218.75	0.07848	218.75	0.2237		3558.4	0.99898	0.93854		139.7	3978.82	4320.1		282.7	4251.46	4153.39		630.7	45206.9	69424.9		96.6756	30417.6	29692.9	3622.44	3480.23	45.2872	37.5087
599.94	0.00048788	0.00423		219.727	0.08273	219.727	0.25741		3556.47	0.99861	0.93406		139.65	4013.27	4075.6		282.65	4183.56	4112.93		630.65	48708.8	71758.8		97.4492	30041	30674.1	3607.85	3542.97	32.7216	32.5796
600.72	0.000590592	0.00426		220.703	0.07788	220.703	0.22676		3554.54	0.99917	0.9315		139.6	3914.29	4031		282.6	4131.14	4230.59		630.6	50965.2	73769.5		98.2224	30878.5	29071.5	3672.12	3231.7	40.1272	32.8217
601.5	0.000282457	0.00404		221.68	0.08394	221.68	0.27681		3552.61	1.00144	0.93193		139.55	3923.24	3997.93		282.55	4175.92	4245.86		630.55	52974.4	73830		98.996	29947.2	30112.9	3655.79	3300.77	33.7095	38.5462
602.27	0.000359491	0.00417		222.656	0.08121	222.656	0.24821		3550.68	1.00492	0.93421		139.5	3782.19	4202.41		282.5	4125.37	4199.19		630.5	55524.5	73723.5		99.7696	30356.8	28560.4	3791.42	3184.05	45.4958	28.0525
603.05	0.000436524	0.00426		223.633	0.08091	223.633	0.24923		3548.75	1.00817	0.9359		139.45	3849.45	4439.65		282.45	4219.03	4024.15		630.45	57695.3	72979.1		100.543	30198.3	30071.4	3814.5	3350.34	37.454	28.541
603.83	0.000641947	0.00409		224.609	0.08061	224.609	0.2523		3546.82	1.01107	0.93639		139.4	3944.01	4439.42		282.4	4280.11	4182.08		630.4	59399.3	71880.3		101.316	29474.2	28871.7	3756.39	3319.06	46.2604	44.0285
604.6	0.000539236	0.00407		225.586	0.07424	225.586	0.21144		3544.9	1.01418	0.936		139.35	4052.5	4406.4		282.35	4146.25	4111.58		630.35	59669.8	69120.2		102.09	28739	29198.6	3591.7	3179.24	34.6808	35.7802
605.38	0.000641947	0.00401		226.562	0.08091	226.562	0.27579		3542.97	1.01666	0.93414		139.3	4091.87	4267.81		282.3	4186.26	4175.13		630.3	58811.6	65772		102.863	29305	28667.2	3685.14	3176.46	35.8496	34.325
606.16	0.000385168	0.00391		227.539	0.06909	227.539	0.238		3541.04	1.0171	0.93064		139.25	4180.04	4538.15		282.25	4221.15	4233.69		630.25	58550.3	62077.9		103.636	29521.4	30381.2	3696.76	3405.07	32.8008	39.7682
606.93	0.00061627	0.00391		228.516	0.07364	228.516	0.22268		3539.11	1.01535	0.92659		139.2	4090.53	4711.84		282.2	4086.91	4099.88		630.2	57627.1	57892.9		104.41	29314.6	29859.2	3627.8	3356.52	34.2464	35.8565
607.71	0.000282457	0.00393		229.492	0.07758	229.492	0.22268		3537.18	1.01273	0.92349		139.15	4049.13	5200.27		282.15	4280.31	4353		630.15	55954	54216.5		105.183	30646	28642.4	3690.64	3402.1	47.0703	52.4092
608.49	0.000539236	0.0038		230.469	0.07091	230.469	0.25843		3535.25	1.01	0.92217		139.1	4148.03	5284.36		282.1	4160.99	4159.21		630.1	53950.3	49862.5		105.957	29717.2	29614.3	3593.77	3370.92	36.7647	39.151
609.26	0.000410846	0.00374		231.445	0.07667	231.445	0.19408		3533.32	1.00711	0.92255		139.05	4238.16	5323.11		282.05	4180.31	4165.6		630.05	51188.4	46006.1		106.73	29686.2	30118.4	3680.8	3420.31	46.9668	34.3058
610.04	0.000590592	0.00372		232.422	0.07788	232.422	0.25434		3531.39	1.00446	0.92419		139	4426.35	5848.49		282	4353.17	4284.32		630	48171.8	41276.1		107.503	27981	29482.8	3461.25	3171.71	44.1259	28.7599
610.81	0.000359491	0.00372		233.398	0.08697	233.398	0.22063		3529.47	1.0029	0.9267		138.95	4551.61	6298.66						629.95	44777.8	37755.4		108.277	29253.3	29141.6	3653.37	3381.78	34.3781	37.7317
611.59	0.000385168	0.00364		234.375	0.09	234.375	0.24617		3527.54	1.00258	0.92913		138.9	4735.01	6968.88						629.9	41790.4	34287.3		109.051	29439	28580.5	3765.53	3200.19	30.1153	30.4971
612.37	0.000462202	0.00364		235.352	0.07939	235.352	0.22268		3525.61	1.00329	0.93022		138.85	5272.2	7499.2						629.85	38236.8	31086.6		109.824	29583.7	28603	3735.03	3231.14	35.4895	24.8055
613.14	0.000385168	0.00369		236.328	0.07182	236.328	0.24821		3523.68	1.00511	0.92965		138.8	5556.36	8187.36						629.8	35395.8	28756.5		110.597	31111.8	29012.3	3734.94	3409.31	35.2338	40.6511
613.92	0.000256779	0.00342		237.305	0.08939	237.305	0.19101		3521.75	1.00762	0.92751		138.75	5984.74	9302.7						629.75	32803.5	26230.2		111.371	28184.8	29092.2	3548.83	3225.11	27.2183	41.1791
614.69	0.000333813	0.00366		238.281	0.06818	238.281	0.25638		3519.82	1.01016	0.92397		138.7	6464.5	10772.4						629.7	29574.2	23977.9		112.144	28786	29675.4	3422.74	3281.03	34.1805	38.4963
615.47	0.000359491	0.00372		239.258	0.06697	239.258	0.18182		3517.89	1.01259	0.92025		138.65	7156.64	12435.2						629.65	27688.1	22181.5		112.917	28308.2	29013.7	3506.41	3255.14	32.9767	60.6801
616.25	0.000462202	0.00342		240.234	0.06667	240.234	0.26456		3515.97	1.01445	0.9178		138.6	7978.8	14177.2						629.6	25557.2	20994.4		113.691	29583.8	29071.8	3754.61	3407.88	65.3272	29.3096
617.02	0.00061627	0.00356		241.211	0.08788	241.211	0.1951		3514.04	1.01525	0.91709		138.55	8887.19	16306						629.55	23243.3	19258.2		114.464	30446.7	28858.9	3824.88	3315.98	34.0458	44.2874
617.8	0.000410846	0.00339		242.188	0.07364	242.188	0.2237		3512.11	1.01501	0.91792		138.5	10189.3	18053.3						629.5	21669.3	18631		115.237	28629.9	28483.9	3678.14	3296.94	27.6116	37.1707
618.57	0.000333813	0.00334		243.164	0.0797	243.164	0.24004		3510.18	1.01371	0.92005		138.45	11246.2	19943.2						629.45	19794.2	17644.7		116.011	28670.5	27721.7	3590.73	3091.77	31.7785	34.3833
619.35	0.000205423	0.00342		244.141	0.07818	244.141	0.24311		3508.25	1.01099	0.92255		138.4	12916.4	22916.7						629.4	18461.9	16947.8		116.784	28016.4	28338.7	3700.71	3195.7	37.8573	26.9179
620.12	0.000333813	0.00345		245.117	0.05697	245.117	0.22063		3506.32	1.00688	0.92368		138.35	14631.4	25358.9						629.35	17420	16583.7		117.558	27272.2	28319.2	3607.67	3058.38	32.0078	45.5408
620.9	0.000385168	0.00342		246.094	0.07636	246.094	0.23289		3504.39	1.00262	0.92272		138.3	16438.8	27400						629.3	16606.9	16231.5		118.331	28728.7	28748.2	3649.71	3170.9	24.1489	50.3847
621.67	0.000436524	0.00326		247.07	0.07818	247.07	0.25026		3502.46	0.99944	0.92021		138.25	18369.1	28760.7						629.25	15618.3	15529.5		119.105	30076.9	28801.9	3715.88	3377.79	28.2905	39.9095
622.45	0.000359491	0.00337		248.047	0.06939	248.047	0.22983		3500.54	0.99732	0.9167		138.2	19857.1	30525.7						629.2	15343.3	15137.4		119.878	28317.5	28966.9	3492.48	3283.07	29.5926	38.6669
623.22	0.000385168	0.00323		249.023	0.06576	249.023	0.23493		3498.61	0.99583	0.91278		138.15	21855.4	31396						629.15	14549.3	14341.8		120.651	29409.3	28951.8	3702.01	3214.39	43.5254	41.4576
624	0.000385168	0.00312		250	0.06455	250	0.21553		3496.68	0.99498	0.90927		138.1	23448	32558.8						629.1	14067	14413.7		121.425	29158.8	28321.3	3656.18	3081.26	43.6463	34.8462
624.77	0.00048788	0.00304		250.977	0.07394	250.977	0.19305		3494.75	0.99492	0.90683		138.05	24641.1	31873.4						629.05	13415.4	14033.6		122.198	28272.1	28595.6	3726.88	3290.58	34.5859	30.1486
625.55	0.000282457	0.00307		251.953	0.07848	251.953	0.24821		3492.82	0.99551	0.90561		138	26104.6	30924.1						629	13147	13463.9		122.972	27834.3	29037	3354.53	3314.21	37.7905	42.4394
626.32	0.000385168	0.00291		252.93	0.07909	252.93	0.20123		3490.89	0.99648	0.90544		137.95	27010.1	29458.9						628.95	12800.1	13469.4		123.745	27930.9	27027.5	3573.79	3042.44	25.2199	28.8546
627.1	0.000539236	0.00283		253.906	0.07636	253.906	0.23289		3488.96	0.99812	0.90622		137.9	26501.2	27768.8						628.9	12565.1	13107.6		124.518	27927.5	28986.8	3507.78	3154.52	44.6999	35.2057
627.87	0.000231101	0.00312		254.883	0.07364	254.883	0.23289		3487.04	0.99986	0.90713		137.85	26697.1	25761.6						628.85	12193.6	12820.8		125.292	28522.6	28321.9	3688.18	3198.74	26.0434	34.9532
628.65	0.000282457	0.00269		255.859	0.07485	255.859	0.25026		3485.11	1	0.90648		137.8	26247.1	23196.8						628.8	11752.6	12656.3		126.065	29495.6	28500.1	3643.94	3344.4	41.6032	41.3027
629.42	0.000410846	0.00296		256.836	0.07182	256.836	0.21553		3483.18	0.9986	0.90384		137.75	24937.3	20570.6						628.75	11950.8	12905.6		126.839	28990.6	27743.5	3525.88	3193.82	33.7114	27.8442
630.19	0.000462202	0.00285		257.812	0.0703	257.812	0.24719		3481.25	0.99668	0.90041		137.7	23565.8	17666.5						628.7	11709.3	12614.1		127.612	29176.2	28981.6	3654.41	3326.19	34.0647	22.654
630.97	0.000462202	0.00285		258.789	0.07212	258.789	0.21961		3479.32	0.99449	0.89668		137.65	21482.6	15786.9						628.65	11399.5	12078.1		128.386	28373.7	27907.1	3768.04	3281.72	41.528	42.7312
631.74	0.000333813	0.00261		259.766	0.08121	259.766	0.22676		3477.39	0.99134	0.89266		137.6	19584.1	13682.7						628.6	11064.4	12116.4		129.159	26984.1	27564.6	3564.85	3249.5	47.1212	37.9231
632.52	0.000462202	0.00291		260.742	0.07061	260.742	0.24719		3475.46	0.98747	0.8891		137.55	17776.2	11598.5						628.55	10938	11812.8		129.932	28173.9	28484.9	3662.13	3221.46	32.1162	26.135
633.29	0.000385168	0.00269		261.719	0.06727	261.719	0.19612		3473.53	0.98397	0.8867		137.5	15827.9	9967.8						628.5	10999.1	11975.1		130.706	27802.9	28184.7	3569.05	3100.26	28.2628	35.793
634.06	0.000282457	0.00267		262.695	0.06333	262.695	0.21553		3471.61	0.98165	0.88571		137.45	14036.5	8808.97						628.45	10859.7	12055.2		131.479	28946.4	28566.3	3746.36	3346.74	44.6802	30.7735
634.84	0.000256779	0.00272		263.672	0.06485	263.672	0.2094		3469.68	0.98072	0.88597		137.4	12425.8	7764.47						628.4	11108	12032.2		132.252	28186	27758.2	3697.83	3089.83	32.1232	36.5915
635.61	0.000231101	0.00275		264.648	0.06848	264.648	0.2288		3467.75	0.98095	0.88656		137.35	11018.1	7030.56						628.35	10889.8	11917.8		133.026	28888.8	27992.7	3666.3	3094.46	31.6875	30.4364
636.38	0.000282457	0.00264		265.625	0.06788	265.625	0.17467		3465.82	0.98201	0.88626		137.3	9608.41	6571.93						628.3	10436.5	11548.1		133.799	28218.9	27587.6	3553.66	3037.03	39.91	27.7874
637.16	0.000359491	0.00267		266.602	0.06788	266.602	0.21144		3463.89	0.98391	0.88472		137.25	8571.03	5779.61						628.25	10452.6	11403.1		134.573	27184.3	27237.4	3357.06	3175.04	37.0945	28.6604
637.93	0.000256779	0.00245		267.578	0.06091	267.578	0.2094		3461.96	0.98657	0.8823		137.2	7473.49	5254.19						628.2	10464.7	11534.3		135.346	27147.3	28332.6	3551.92	3274.69	36.7882	37.9189
638.71	0.000256779	0.00242		268.555	0.05758	268.555	0.2002		3460.03	0.98943	0.87925		137.15	6916.74	5047.86						628.15	10423.3	11414.5		136.12	27147	28193.2	3520.59	3204.14	28.2935	21.7831
639.48	0.000308135	0.00253		269.531	0.07364	269.531	0.23902		3458.11	0.99185	0.8759		137.1	6293.29	4580.05						628.1	10229.3	10934.2		136.893	27226.9	28294.5	3433.65	3250.47	28.1053	42.1174
640.25	0.000205423	0.00245		270.508	0.06636	270.508	0.24208		3456.18	0.99344	0.87282		137.05	5926.54	4385.32						628.05	10275.9	11254.4		137.666	25662.3	27676.8	3412.72	3024.17	31.9601	33.8516
641.02	0.000282457	0.00242		271.484	0.05818	271.484	0.20838		3454.25	0.99402	0.87075		137	5601.31	4348.09						628	10227.1	11174.4		138.44	26729.6	27906.8	3429.87	3163.13	25.3973	41.1461
641.8	0.000179745	0.00234		272.461	0.07606	272.461	0.17365		3452.32	0.99345	0.87022		136.95	5459.45	4475.68						627.95	9969.31	11419.8		139.213	27309.3	27727.1	3555.68	3324.73	31.1187	20.1467
642.57	0.000513558	0.00234		273.438	0.07152	273.438	0.17671		3450.39	0.9916	0.87105		136.9	5313.46	4172.22						627.9	9731.24	11162.4		139.987	26174.7	28449.5	3273.31	3178.31	39.4814	25.4078
643.34	0.000462202	0.00232		274.414	0.06818	274.414	0.18795		3448.46	0.98916	0.8726		136.85	5282.22	4089.48						627.85	10103.6	11065		140.76	28140.8	27172.9	3598.98	3142.15	33.5987	41.987
644.12	0.000256779	0.00226		275.391	0.07606	275.391	0.22165		3446.53	0.98727	0.87399		136.8	5491.92	4100.1						627.8	9872.42	10911.4		141.533	28294.8	27435.2	3653.99	3180.64	34.0721	26.6769
644.89	0.00048788	0.00242		276.367	0.06848	276.367	0.1951		3444.6	0.98584	0.87428		136.75	5437.22	3902.01						627.75	9827.22	10929.4		142.307	26732.7	26978.9	3537.51	3039.95	45.3245	26.9373
645.66	0.000513558	0.00234		277.344	0.0697	277.344	0.20429		3442.68	0.98432	0.87322		136.7	5654.17	3997.08						627.7	9925.38	10899.8		143.08	28074	27963.6	3643.35	3172.82	32.5945	37.8778
646.43	0.000385168	0.00218		278.32	0.07364	278.32	0.24004		3440.75	0.98324	0.87126		136.65	5627.58	4002.86						627.65	9779.22	10678.5		143.854	27729	27857.5	3551.09	3333.39	26.8963	36.0605
647.21	0.000462202	0.00218		279.297	0.06424	279.297	0.19816		3438.82	0.98351	0.86905		136.6	5861.68	3969.87						627.6	9830.08	10892		144.627	27633.1	26049.9	3729.9	3119.97	41.8656	46.4585
647.98	0.000282457	0.00226		280.273	0.06394	280.273	0.23391		3436.89	0.98519	0.86735		136.55	6434.26	3892.87						627.55	9657.68	10850.5		145.4	26971.9	27280.9	3461.52	3008.79	35.6527	27.2049
648.75	0.000359491	0.00218		281.25	0.06182	281.25	0.23596		3434.96	0.98767	0.86659		136.5	6717.69	3855.25						627.5	9706.98	10865		146.174	26415.6	28197.3	3499.19	3203.74	40.6463	30.7514
649.52	0.000359491	0.00221		282.227	0.05667	282.227	0.24821		3433.03	0.99043	0.86684		136.45	7018.66	3935.02						627.45	9753.5	10773.7		146.947	26580.1	27732.8	3388.93	3256.34	33.2027	26.0188
650.3	0.000385168	0.00229		283.203	0.06667	283.203	0.20633		3431.1	0.99326	0.86827		136.4	7305.64	3999.8						627.4	9507.07	10576		147.72	26283.7	26910.6	3445.63	3173.34	27.3859	25.3385
651.07	0.000231101	0.00205		284.18	0.05667	284.18	0.20327		3429.18	0.99594	0.87055		136.35	7823.73	3867.09						627.35	9450.28	10715.6		148.494	26456.9	27878.6	3555.09	3134.33	31.773	57.8357
651.84	0.00048788	0.00199		285.156	0.05909	285.156	0.23085		3427.25	0.99758	0.87266		136.3	8077.18	3723.14						627.3	9463.03	10445.3		149.268	26621	27579.6	3350.83	3182.91	31.2535	24.7168
652.61	0.000359491	0.00202		286.133	0.0697	286.133	0.238		3425.32	0.99751	0.87369		136.25	8343.2	3879.77						627.25	9728.13	10540.1		150.041	26830.5	27077.2	3447.76	3127.55	21.2753	31.545
653.38	0.000410846	0.00207		287.109	0.05939	287.109	0.2145		3423.39	0.99606	0.87328		136.2	8287.93	3809.2						627.2	9631.19	10598.8		150.814	26913	26929.6	3414	3054.87	40.8812	35.8246
654.15	0.000359491	0.00197		288.086	0.07727	288.086	0.16445		3421.46	0.99345	0.87163		136.15	8433.17	3713.33						627.15	9456.18	10220.5		151.588	26418.7	26743.2	3435.94	3109.08	44.6386	26.9985
654.93	0.000564914	0.00194		289.062	0.06939	289.062	0.20838		3419.53	0.98999	0.86948		136.1	7943.7	3492.35						627.1	9454.17	10329.8		152.361	26171.8	26891.5	3577.31	3144.7	30.5348	29.2955
655.7	0.000436524	0.00197		290.039	0.07576	290.039	0.19101		3417.6	0.98624	0.86741		136.05	7741.14	3644.54						627.05	9684.06	10540		153.135	27494.6	27907.6	3364.47	3301.64	29.0462	27.5307
656.47	0.000282457	0.00191		291.016	0.07061	291.016	0.2237		3415.67	0.98246	0.86559		136	7113.99	3451.08						627	9396.49	10720.2		153.908	26895.1	26563.8	3395.12	3143.76	24.3129	44.8027
657.24	0.000462202	0.00189		291.992	0.08182	291.992	0.19612		3413.75	0.97896	0.86439		135.95	6372.36	3374.24						626.95	9395.61	10235.6		154.681	27359.8	26120.2	3551.64	3091.63	27.1501	24.0931
658.01	0.000333813	0.00199		292.969	0.06939	292.969	0.1951		3411.82	0.97634	0.86409		135.9	5858.31	3361.52						626.9	9271.5	10482.7		155.455	27935.4	27104.7	3617.5	3162	27.0017	39.9036
658.78	0.000385168	0.00202		293.945	0.07212	293.945	0.22268		3409.89	0.97478	0.86414		135.85	5346.78	3201.02						626.85	9547.34	10510.8		156.228	27414	25811.9	3504.5	3070.51	32.2847	38.6715
659.55	0.000385168	0.00186		294.922	0.06333	294.922	0.19714		3407.96	0.97382	0.86363		135.8	4831.12	3326.78						626.8	9489.15	10372.7		157.001	26932.6	25458.5	3476.21	2961.17	39.2094	49.1734
660.33	0.000590592	0.00186		295.898	0.06273	295.898	0.16956		3406.03	0.97294	0.86181		135.75	4371.34	3288.79						626.75	9259.5	10264.9		157.775	27010.9	26322.4	3532.26	3017.99	19.7772	31.3299
661.1	0.000564914	0.00189		296.875	0.05364	296.875	0.19305		3404.1	0.9718	0.85807		135.7	4104.1	3151.44						626.7	9137.26	10255		158.549	26621.7	26304.2	3478.33	3128.61	27.3487	43.9833
661.87	0.000385168	0.00189		297.852	0.05939	297.852	0.18488		3402.17	0.96979	0.85229		135.65	3674.97	3112.31						626.65	9346.24	10231.4		159.322	26166.6	25666.2	3594.5	3068.38	33.8498	35.9044
662.64	0.000410846	0.00178		298.828	0.06697	298.828	0.19203		3400.25	0.96629	0.84515		135.6	3371	3135.87						626.6	9324.2	10326.3		160.095	26866.5	25273.1	3500.1	2978.25	31.7512	22.0258
663.41	0.000436524	0.00207		299.805	0.06091	299.805	0.24208		3398.32	0.96132	0.83757		135.55	3342.02	3042.5						626.55	9464.91	10145.5		160.869	25727.9	25956.1	3461.2	3052.86	37.9824	28.5528
664.18	0.000513558	0.0017		300.781	0.05939	300.781	0.20225		3396.39	0.95484	0.83011		135.5	3140.92	3098.6						626.5	9159.02	9728.63		161.642	26859.6	25640.6	3557.7	2901.08	35.8564	33.96
664.95	0.00048788	0.00189		301.758	0.06788	301.758	0.23289		3394.46	0.9465	0.8231		135.45	3199.16	3238						626.45	9198.66	9906.76		162.415	27002.7	26021.7	3660.28	3033.66	30.1898	21.3541
665.72	0.000564914	0.00191		302.734	0.0603	302.734	0.22472		3392.53	0.93639	0.81646		135.4	3128.02	3171.78						626.4	9323.02	9827.84		163.189	27976.8	25966.8	3716.93	3138.02	41.7604	30.851
666.49	0.000436524	0.00191		303.711	0.07061	303.711	0.17058		3390.6	0.92532	0.80978		135.35	3040.4	3058.13						626.35	9025.86	9713.55		163.962	27958.2	25459.1	3552.32	2924.05	38.9381	22.7786
667.26	0.000513558	0.00199		304.688	0.05758	304.688	0.20225		3388.67	0.91442	0.80271		135.3	2982.71	2960.74						626.3	8885.13	9894.37		164.735	26826.7	25533.5	3403.99	3126.97	26.8729	22.7939
668.03	0.000564914	0.00183		305.664	0.06727	305.664	0.15526		3386.74	0.90497	0.79511		135.25	2877.41	3023.62						626.25	8833.19	9610.28		165.509	26673.3	26082.9	3540.07	3017.33	36.3685	23.9358
668.8	0.00061627	0.00183		306.641	0.07394	306.641	0.2094		3384.82	0.89757	0.78721		135.2	3068.08	3058.77						626.2	8799.95	9450.18		166.282	26273.3	26298.4	3291.13	3139.52	31.4433	24.5672
669.57	0.000539236	0.00191		307.617	0.04879	307.617	0.2002		3382.89	0.89161	0.77914		135.15	2761.16	3035.81						626.15	9026.37	9444.42		167.056		27162.2		2966.85		21.8639
670.34	0.00048788	0.00194		308.594	0.06545	308.594	0.238		3380.96	0.88638	0.77098		135.1	2913.71	2927.71						626.1	8812.36	9370.18		167.829		26055.2		2996.33		29.3999
671.11	0.000744659	0.00194		309.57	0.06061	309.57	0.18999		3379.03	0.88175	0.76321		135.05	2821.87	2928.37						626.05	8584.01	9038.2		168.603		26028.6		3053.74		31.3247
671.88	0.000590592	0.00178		310.547	0.0603	310.547	0.17365		3377.1	0.87743	0.75591		135	2714.49	3034.63						626	8657	9183.67		169.376		25610.5		3172.07		33.1731
672.65	0.000641947	0.00189		311.523	0.06303	311.523	0.18284		3375.17	0.87281	0.74888										625.95	8454.1	9160.76		170.149		25544.4		2988.64		27.3342
673.42	0.000693303	0.00221		312.5	0.04939	312.5	0.23289		3373.24	0.8675	0.74225										625.9	8628.07	9219.48		170.923		25075.5		2815.49		30.0836
674.19	0.000693303	0.00191		313.477	0.05727	313.477	0.19305		3371.32	0.86078	0.73562										625.85	8655.13	9106.39		171.696		25177.9		3023.14		31.1189
674.96	0.000641947	0.00202		314.453	0.05545	314.453	0.21553		3369.39	0.85185	0.72787										625.8	8576.03	8918.06		172.47		25258.5		2839.08		35.7736
675.73	0.000796015	0.00205		315.43	0.0497	315.43	0.15935		3367.46	0.84066	0.71831										625.75	8358.55	8981.93		173.243		25240		2997.86		31.0235
676.5	0.001	0.00199		316.406	0.06242	316.406	0.19816		3365.53	0.82792	0.70723										625.7	8480.08	9047.45		174.016		25295.3		2969.89		22.9303
677.27	0.000796015	0.00213		317.383	0.0703	317.383	0.20225		3363.6	0.81425	0.69503										625.65	8294.43	9058.9
678.04	0.00113	0.00234		318.359	0.06091	318.359	0.16037		3361.67	0.79995	0.68183										625.6	8293.5	8929.35
678.81	0.000873048	0.00221		319.336	0.05818	319.336	0.18693		3359.74	0.78536	0.66796										625.55	8279.33	9039.19
679.58	0.00103	0.00207		320.312	0.0503	320.312	0.21859		3357.81	0.77093	0.65408										625.5	8202.14	8833.55
680.35	0.00103	0.00226		321.289	0.06	321.289	0.2094		3355.89	0.75683	0.64065										625.45	8333.27	8948.39
681.11	0.00121	0.00242		322.266	0.06636	322.266	0.22778		3353.96	0.7427	0.6271										625.4	8142.79	8904.62
681.88	0.00097576	0.00224		323.242	0.06848	323.242	0.21859		3352.03	0.7282	0.61265										625.35	7873.73	8729.98
682.65	0.00116	0.00253		324.219	0.05545	324.219	0.17569		3350.1	0.71309	0.59745										625.3	8196.46	9055.52
683.42	0.00128	0.0024		325.195	0.06242	325.195	0.20123		3348.17	0.69682	0.58159										625.25	8150.01	8761.57
684.19	0.00121	0.00256		326.172	0.06485	326.172	0.2288		3346.24	0.6791	0.56439										625.2	8276.3	8954.7
684.96	0.00134	0.00256		327.148	0.06879	327.148	0.2288		3344.31	0.65997	0.54599										625.15	8086.88	8919.75
685.73	0.00141	0.0028		328.125	0.05909	328.125	0.2002		3342.38	0.63911	0.5272										625.1	8243.84	8975.38
686.49	0.00149	0.00285		329.102	0.05576	329.102	0.1951		3340.46	0.61642	0.50831										625.05	8182.79	8925.4
687.26	0.00149	0.00291		330.078	0.06212	330.078	0.17569		3338.53	0.59249	0.48931										625	8080.75	8759.56
688.03	0.00162	0.00291		331.055	0.05273	331.055	0.1665		3336.6	0.5678	0.47011										624.95	8034.94	8790.25
688.8	0.00182	0.00304		332.031	0.05515	332.031	0.22574		3334.67	0.54282	0.45066										624.9	8139.51	8785.45
689.57	0.00172	0.0032		333.008	0.06545	333.008	0.17875		3332.74	0.51831	0.43102										624.85	8160.96	8730.73
690.34	0.00172	0.00356		333.984	0.05152	333.984	0.2002		3330.81	0.49392	0.41113										624.8	7943.15	8843.02
691.1	0.00208	0.00342		334.961	0.05636	334.961	0.18693		3328.88	0.46893	0.39071										624.75	7903.57	8739.9
691.87	0.00211	0.00374		335.938	0.05818	335.938	0.17773		3326.96	0.44345	0.36973										624.7	8422.39	8903.97
692.64	0.00213	0.0038		336.914	0.06152	336.914	0.1951		3325.03	0.41777	0.34878										624.65	8343.35	8777.52
693.41	0.00223	0.00396		337.891	0.0603	337.891	0.19612		3323.1	0.39158	0.32857										624.6	8041.79	8885.96
694.17	0.00239	0.0042		338.867	0.05848	338.867	0.1859		3321.17	0.36447	0.30917										624.55	8020.56	8594.61
694.94	0.00244	0.00436		339.844	0.06636	339.844	0.18182		3319.24	0.33651	0.29016										624.5	7927.39	8999.89
695.71	0.00277	0.00455		340.82	0.06	340.82	0.17467		3317.31	0.30824	0.27128										624.45	7962.7	8783.6
696.48	0.0029	0.00477		341.797	0.06091	341.797	0.15832		3315.38	0.28016	0.25248										624.4	8040	8877.21
697.24	0.00298	0.00493		342.773	0.05303	342.773	0.16139		3313.45	0.25219	0.23394										624.35	7999.91	8639.68
698.01	0.00318	0.00531		343.75	0.07212	343.75	0.19816		3311.53	0.224	0.21594										624.3	8198.06	9006.53
698.78	0.00354	0.00541		344.727	0.06424	344.727	0.17671		3309.6	0.19568	0.1983										624.25	7960.06	8731.19
699.54	0.00352	0.00568		345.703	0.04788	345.703	0.16445		3307.67	0.16762	0.18098										624.2	7883.74	8738.63
700.31	0.00372	0.00622		346.68	0.06212	346.68	0.1951		3305.74	0.13992	0.16442										624.15	7840.73	8871.74
701.08	0.00395	0.0063		347.656	0.05606	347.656	0.19305		3303.81	0.1124	0.14869										624.1	8184.08	8805.32
701.84	0.00424	0.00665		348.633	0.06152	348.633	0.16547		3301.88	0.08481	0.13356										624.05	7926.24	8630.26
702.61	0.00434	0.00714		349.609	0.06394	349.609	0.19408		3299.95	0.05727	0.11904										624	7953.33	8937.43
703.38	0.00475	0.00765		350.586	0.05909	350.586	0.16139		3298.03	0.03039	0.10527										623.95	8099.33	8858.96
704.14	0.00521	0.00797		351.562	0.05152	351.562	0.20225		3296.1	0.00449	0.09235										623.9	8059.2	8601.15
704.91	0.00521	0.0084		352.539	0.05727	352.539	0.22778		3294.17	-0.02044	0.08033										623.85	7645.16	8839.74
705.68	0.0055	0.00875		353.516	0.04727	353.516	0.19816		3292.24	-0.04427	0.06924										623.8	7733.82	8684.91
706.44	0.00596	0.00948		354.492	0.05242	354.492	0.16241		3290.31	-0.06722	0.05918										623.75	7884.22	8650.81
707.21	0.00627	0.00986		355.469	0.04697	355.469	0.16343		3288.38	-0.08939	0.0502										623.7	7907.21	8571.19
707.98	0.00652	0.0104		356.445	0.06576	356.445	0.21757		3286.45	-0.11025	0.04216										623.65	7941.07	8904.16
708.74	0.00711	0.01077		357.422	0.0497	357.422	0.18488		3284.52	-0.12935	0.03504										623.6	8071.74	8942.09
709.51	0.00745	0.0115		358.398	0.04909	358.398	0.15322		3282.6	-0.1467	0.02899										623.55	7753.54	8668.72
710.27	0.00778	0.01217		359.375	0.0597	359.375	0.1859		3280.67	-0.16265	0.0238										623.5	7633.06	8411.4
711.04	0.00829	0.01304		360.352	0.06	360.352	0.1951		3278.74	-0.17741	0.01914										623.45	7507.2	8586.35
711.81	0.00886	0.0139		361.328	0.0497	361.328	0.21246		3276.81	-0.19086	0.01499										623.4	7847.74	8579.78
712.57	0.00932	0.01471		362.305	0.05909	362.305	0.2094		3274.88	-0.20317	0.01159										623.35	7773.05	8573.6
713.34	0.00991	0.01578		363.281	0.05515	363.281	0.16139		3272.95	-0.21448	0.00907										623.3	7895.51	8600.42
714.1	0.01078	0.01643		364.258	0.05758	364.258	0.1665		3271.02	-0.22408	0.00728										623.25	7860.3	8536.31
714.87	0.01102	0.01713		365.234	0.05242	365.234	0.1951		3269.1	-0.23203	0.00584										623.2	7674.97	8644.09
715.63	0.01171	0.01853		366.211	0.04182	366.211	0.14913		3267.17	-0.23945	0.00445										623.15	7529.15	8396.37
716.4	0.01245	0.01936		367.188	0.06303	367.188	0.24515		3265.24	-0.24631	0.00328										623.1	7307.79	8265.6
717.16	0.01317	0.02052		368.164	0.06273	368.164	0.17263		3263.31	-0.25192	0.00243										623.05	7650	8486.12
717.93	0.01394	0.02173		369.141	0.06091	369.141	0.23187		3261.38	-0.25621	0.00177										623	7481.63	8685.17
718.69	0.01487	0.02295		370.117	0.06545	370.117	0.19101		3259.45	-0.25956	0.00128										622.95	7535.68	8438.08
719.46	0.01561	0.02416		371.094	0.06424	371.094	0.14198		3257.52	-0.26238	0.00109										622.9	7446.45	8323.63
720.22	0.01651	0.0258		372.07	0.05333	372.07	0.18284		3255.59	-0.26488	0.00096										622.85	7450.03	8218.72
720.99	0.01733	0.02715		373.047	0.05667	373.047	0.13483		3253.67	-0.26687	0.00075										622.8	7694.19	8313.94
721.75	0.01846	0.02879		374.023	0.05697	374.023	0.19816		3251.74	-0.26836	0.00061										622.75	7575.21	8392.01
722.52	0.01964	0.03043		375	0.06273	375	0.21246		3249.81	-0.26942	0.00049										622.7	7475.08	8291.48
723.28	0.02047	0.03232		375.977	0.05727	375.977	0.1716		3247.88	-0.27041	0.00056										622.65	7158.11	8187.65
724.05	0.0217	0.03396		376.953	0.05667	376.953	0.17671		3245.95	-0.27116	0.00077										622.6	7316.45	8150.25
724.81	0.02316	0.03577		377.93	0.05485	377.93	0.13892		3244.02	-0.27147	0.00068										622.55	7475.4	8108.09
725.57	0.02465	0.03814		378.906	0.04515	378.906	0.17569		3242.09	-0.27161	0.00031										622.5	7474.32	8255.49
726.34	0.02555	0.0408		379.883	0.06091	379.883	0.1573		3240.17	-0.27162	0.00031										622.45	7510.28	7903.06
727.1	0.0274	0.04336		380.859	0.04545	380.859	0.21553		3238.24	-0.27152	0.00031										622.4	7479.97	7896.61
727.87	0.02956	0.04511		381.836	0.05545	381.836	0.20327		3236.31	-0.27124	0.00054										622.35	7174.16	7927.72
728.63	0.03089	0.04856		382.812	0.06121	382.812	0.19203		3234.38	-0.27117	0.00066										622.3	7479.07	8088.24
729.39	0.03297	0.05139		383.789	0.04788	383.789	0.18999		3232.45	-0.27154	0.00054										622.25	7524.95	7841.01
730.16	0.035	0.05486		384.766	0.0603	384.766	0.17058		3230.52	-0.27162	0.00041										622.2	7454.15	8031.3
730.92	0.03698	0.05737		385.742	0.05303	385.742	0.16547		3228.59	-0.27162	0.00031										622.15	7438.57	7893.63
731.69	0.0389	0.06097		386.719	0.05394	386.719	0.1716		3226.66	-0.27112	0.00031										622.1	7452.19	7758.59
732.45	0.04162	0.06475		387.695	0.05727	387.695	0.17263		3224.74	-0.27087	0.00031										622.05	7647.7	7890.69
733.21	0.04383	0.06959		388.672	0.04636	388.672	0.13994		3222.81	-0.27091	0.00031										622	7503.84	8094.02
733.98	0.04632	0.07293		389.648	0.05485	389.648	0.1808		3220.88	-0.27094	0.00049										621.95	7050.16	7913.68
734.74	0.04943	0.07751		390.625	0.05848	390.625	0.16139		3218.95	-0.27105	0.00072										621.9	7243.21	7833.69
735.5	0.05256	0.08225		391.602	0.04515	391.602	0.20327		3217.02	-0.27119	0.00073										621.85	7014.09	7693.1
736.27	0.05585	0.08707		392.578	0.04758	392.578	0.18182		3215.09	-0.27107	0.0004										621.8	7005.45	7686.36
737.03	0.05891	0.09343		393.555	0.05333	393.555	0.17467		3213.16	-0.27108	0.00032										621.75	7288.87	7674.64
737.79	0.06345	0.09863		394.531	0.04364	394.531	0.18386		3211.24	-0.27161	0.00032										621.7	7024.37	7622.54
738.55	0.06651	0.10404		395.508	0.0497	395.508	0.18693		3209.31	-0.27161	0.00045										621.65	6998.69	7810.59
739.32	0.07074	0.11091		396.484	0.03424	396.484	0.17569		3207.38	-0.27161	0.00039										621.6	7084.2	7956.63
740.08	0.0749	0.11788		397.461	0.04727	397.461	0.12564		3205.45	-0.2713	0.00032										621.55	6997.46	7803.06
740.84	0.07916	0.12513		398.438	0.05818	398.438	0.1379		3203.52	-0.27083	0.00044										621.5	6966.32	7776
741.61	0.08474	0.1324		399.414	0.03455	399.414	0.16241		3201.59	-0.27091	0.00054										621.45	6992.85	7633.17
742.37	0.08905	0.13951		400.391	0.05818	400.391	0.13687		3199.66	-0.27122	0.00036										621.4	7046.98	7683.4
743.13	0.09426	0.14818		401.367	0.06576	401.367	0.19408		3197.73	-0.27139	0.00032										621.35	7075.98	7648.15
743.89	0.10007	0.15658		402.344	0.05485	402.344	0.17263		3195.81	-0.27153	0.00048										621.3	6880.54	7506.31
744.66	0.10638	0.16604		403.32	0.05606	403.32	0.17875		3193.88	-0.27155	0.00054										621.25	7208.24	7950.4
745.42	0.1117	0.17514		404.297	0.05848	404.297	0.13381		3191.95	-0.27145	0.00032										621.2	7142.43	7989.91
746.18	0.11791	0.18524		405.273	0.05091	405.273	0.15015		3190.02	-0.27129	0.00038										621.15	7159.89	7894.61
746.94	0.12451	0.19558		406.25	0.04667	406.25	0.17671		3188.09	-0.2712	0.00065										621.1	6938.6	7783.96
747.7	0.13252	0.20663		407.227	0.05515	407.227	0.15628		3186.16	-0.27135	0.00077										621.05	7277.7	8060.77
748.47	0.1391	0.21818		408.203	0.05061	408.203	0.17058		3184.23	-0.2715	0.00065										621	7076.14	8058.8
749.23	0.14711	0.22925		409.18	0.05273	409.18	0.15526		3182.31	-0.2713	0.00054										620.95	7092.22	8383.42
749.99	0.15489	0.24193		410.156	0.04576	410.156	0.18693		3180.38	-0.27082	0.00072										620.9	7240.83	8329.81
750.75	0.16277	0.25575		411.133	0.05212	411.133	0.16547		3178.45	-0.2705	0.00086										620.85	7235.1	8551.7
751.51	0.17199	0.26911		412.109	0.04788	412.109	0.1144		3176.52	-0.27079	0.0007										620.8	7209.14	9084.09
752.27	0.18134	0.28284		413.086	0.05303	413.086	0.17467		3174.59	-0.27139	0.00056										620.75	7412.1	8864.6
753.04	0.19063	0.29841		414.062	0.06061	414.062	0.20429		3172.66	-0.27161	0.00056										620.7	7540.19	8987.41
753.8	0.19988	0.31231		415.039	0.04667	415.039	0.18386		3170.73	-0.27161	0.00064										620.65	7716.83	9395.93
754.56	0.21035	0.32868		416.016	0.05455	416.016	0.13177		3168.8	-0.27161	0.00075										620.6	7869.4	9211.07
755.32	0.22139	0.34398		416.992	0.05333	416.992	0.17671		3166.88	-0.27143	0.00084										620.55	7811.24	9787.9
756.08	0.23244	0.36157		417.969	0.05364	417.969	0.16241		3164.95	-0.27097	0.00088										620.5	8157.12	10319.8
756.84	0.24409	0.38099		418.945	0.05394	418.945	0.13177		3163.02	-0.2707	0.00084										620.45	8445.36	10513
757.6	0.25611	0.4007		419.922	0.04727	419.922	0.13483		3161.09	-0.27078	0.00072										620.4	8688.01	10946
758.36	0.26815	0.42165		420.898	0.06091	420.898	0.16139		3159.16	-0.27125	0.00051										620.35	8925.93	11848.8
759.12	0.28212	0.44029		421.875	0.04091	421.875	0.18795		3157.23	-0.27161	0.00038										620.3	8960.28	12504.9
759.88	0.29607	0.46335		422.852	0.0597	422.852	0.13279		3155.3	-0.27161	0.00042										620.25	9322.21	13399.3
760.64	0.30957	0.48325		423.828	0.0497	423.828	0.19203		3153.38	-0.27161	0.00049										620.2	9798.62	13869.5
761.41	0.32511	0.50708		424.805	0.04576	424.805	0.14607		3151.45	-0.27161	0.00063										620.15	10458	15112.1
762.17	0.34198	0.53251		425.781	0.04121	425.781	0.19816		3149.52	-0.2714	0.00046										620.1	11002.2	16858.6
762.93	0.35705	0.55742		426.758	0.04273	426.758	0.17978		3147.59	-0.27157	0.00032										620.05	11362	17839.9
763.69	0.37477	0.58193		427.734	0.04576	427.734	0.15832		3145.66	-0.27161	0.00032										620	12217.5	19721.3
764.45	0.39223	0.60789		428.711	0.05303	428.711	0.1716		3143.73	-0.2712	0.00048										619.95	13160.9	22182.3
765.21	0.41118	0.63305		429.688	0.04848	429.688	0.16139		3141.8	-0.27094	0.00082										619.9	14479.4	25029.6
765.97	0.43067	0.6613		430.664	0.03545	430.664	0.1951		3139.87	-0.27103	0.00079										619.85	15335.8	27153.6
766.73	0.45018	0.68575		431.641	0.04394	431.641	0.1236		3137.95	-0.27094	0.00061										619.8	16791.5	30667.1
767.49	0.47009	0.71506		432.617	0.05818	432.617	0.15526		3136.02	-0.27089	0.00057										619.75	18241.6	34194.5
768.25	0.49096	0.74298		433.594	0.04848	433.594	0.1808		3134.09	-0.27094	0.00063										619.7	20044.8	37554.7
769.01	0.51158	0.76792		434.57	0.03909	434.57	0.17875		3132.16	-0.27083	0.00057										619.65	22474.5	42846
769.77	0.53374	0.7934		435.547	0.0497	435.547	0.15424		3130.23	-0.27096	0.00062										619.6	25633.3	47707.8
770.53	0.55426	0.81853		436.523	0.04182	436.523	0.17773		3128.3	-0.27143	0.00081										619.55	27951.7	52440.8
771.28	0.57673	0.84075		437.5	0.03697	437.5	0.18897		3126.37	-0.27161	0.00076										619.5	30870	58575.7
772.04	0.59958	0.86528		438.477	0.04758	438.477	0.16037		3124.45	-0.27144	0.0005										619.45	34988	65239.2
772.8	0.62292	0.88766		439.453	0.0597	439.453	0.16343		3122.52	-0.2715	0.00032										619.4	38225.7	71081.1
773.56	0.64639	0.90803		440.43	0.04091	440.43	0.13279		3120.59	-0.27161	0.00032										619.35	42690.7	75569.1
774.32	0.67173	0.9282		441.406	0.04424	441.406	0.14607		3118.66	-0.27159	0.00032										619.3	47235.9	80621.5
775.08	0.69187	0.9453		442.383	0.04879	442.383	0.16037		3116.73	-0.27141	0.00032										619.25	51461.3	85338.3
775.84	0.71621	0.95753		443.359	0.04606	443.359	0.13483		3114.8	-0.27147	0.00032										619.2	55944.7	89373.2
776.6	0.73937	0.97309		444.336	0.03758	444.336	0.15628		3112.87	-0.27154	0.00045										619.15	61122.3	92106.7
777.36	0.76461	0.98395		445.312	0.04697	445.312	0.16139		3110.94	-0.27149	0.00058										619.1	64989.3	94574.9
778.12	0.78785	0.99211		446.289	0.04061	446.289	0.14096		3109.02	-0.27141	0.00074										619.05	67217.2	94841.3
778.88	0.80878	1		447.266	0.0403	447.266	0.13483		3107.09	-0.2714	0.0005										619	71504.6	95089.4
779.63	0.82824	0.99779		448.242	0.04455	448.242	0.13892		3105.16	-0.27139	0.00032										618.95	73431.2	93250.6
780.39	0.8493	0.9979		449.219	0.04636	449.219	0.1093		3103.23	-0.27114	0.00042										618.9	75758.6	90097.7
781.15	0.87241	0.99814		450.195	0.04515	450.195	0.19612		3101.3	-0.27065	0.00078										618.85	76360.4	85571.3
781.91	0.89326	0.9955		451.172	0.05212	451.172	0.12972		3099.37	-0.27055	0.00106										618.8	75413.9	81437.6
782.67	0.91069	0.98804		452.148	0.04061	452.148	0.16241		3097.44	-0.27116	0.00103										618.75	74843.9	76081.3
783.43	0.92476	0.97797		453.125	0.04182	453.125	0.12666		3095.52	-0.27161	0.00098										618.7	73400.7	70389.2
784.18	0.94074	0.96299		454.102	0.05182	454.102	0.15526		3093.59	-0.27161	0.00104										618.65	70933.9	65811.4
784.94	0.9528	0.95166		455.078	0.05182	455.078	0.16752		3091.66	-0.2715	0.00091										618.6	67300	59993.3
785.7	0.96867	0.93604		456.055	0.06	456.055	0.11032		3089.73	-0.27115	0.00055										618.55	62762.3	53415.3
786.46	0.98028	0.91826		457.031	0.05121	457.031	0.19101		3087.8	-0.27122	0.00032										618.5	59261	48032.4
787.22	0.98757	0.89701		458.008	0.05091	458.008	0.11542		3085.87	-0.27143	0.00033										618.45	54626.8	42538.3
787.97	0.99158	0.87468		458.984	0.04667	458.984	0.15526		3083.94	-0.27124	0.00063										618.4	49861.8	37893
788.73	0.99538	0.85303		459.961	0.04	459.961	0.14607		3082.01	-0.27129	0.00097										618.35	46115.5	34150.4
789.49	1	0.83151		460.938	0.04303	460.938	0.12768		3080.09	-0.27143	0.00126										618.3	41912.8	29782.3
790.25	0.99985	0.81077		461.914	0.04727	461.914	0.16037		3078.16	-0.27131	0.00129										618.25	36984.8	26485.7
791	0.9961	0.78621		462.891	0.04909	462.891	0.14709		3076.23	-0.27112	0.00095										618.2	33096.8	24113.4
791.76	0.9895	0.75933		463.867	0.04242	463.867	0.14709		3074.3	-0.27091	0.00064										618.15	29591.3	21754.2
792.52	0.98113	0.73496		464.844	0.04606	464.844	0.1808		3072.37	-0.27068	0.00057										618.1	26276.7	19461.1
793.27	0.97545	0.71298		465.82	0.03788	465.82	0.13892		3070.44	-0.27055	0.00059										618.05	24110.3	17659.6
794.03	0.96772	0.69122		466.797	0.04424	466.797	0.12155		3068.51	-0.27055	0.00059										618	21333	16065.8
794.79	0.95856	0.67054		467.773	0.04242	467.773	0.14505		3066.59	-0.27049	0.00066										617.95	19235.2	14958.9
795.55	0.94574	0.65066		468.75	0.04424	468.75	0.11338		3064.66	-0.27	0.00084										617.9	17702.4	13860.8
796.3	0.92754	0.62515		469.727	0.03212	469.727	0.14709		3062.73	-0.26927	0.00084										617.85	15553.3	13150.5
797.06	0.9139	0.60609		470.703	0.03788	470.703	0.11338		3060.8	-0.26876	0.00055										617.8	14603	12265.3
797.82	0.8958	0.58554		471.68	0.03848	471.68	0.16752		3058.87	-0.26807	0.00045										617.75	13700.2	11549.9
798.57	0.88345	0.56798		472.656	0.04303	472.656	0.11338		3056.94	-0.26698	0.00057										617.7	12673.4	11052.2
799.33	0.86933	0.55077		473.633	0.03758	473.633	0.1665		3055.01	-0.26603	0.00061										617.65	11443.8	10521.7
800.09	0.85089	0.53035		474.609	0.04606	474.609	0.14198		3053.08	-0.26517	0.00056										617.6	10689.3	10010.2
800.84	0.83374	0.51188		475.586	0.04667	475.586	0.16956		3051.16	-0.2642	0.00054										617.55	10259.2	9545.06
801.6	0.81848	0.49583		476.562	0.04697	476.562	0.1573		3049.23	-0.26353	0.00043										617.5	9978.22	9423.28
802.35	0.80567	0.48236		477.539	0.04333	477.539	0.15322		3047.3	-0.26279	0.00032										617.45	9593.15	8965.93
803.11	0.78962	0.46542		478.516	0.04212	478.516	0.17058		3045.37	-0.26139	0.00037										617.4	9093.71	8392.05
803.87	0.77362	0.44824		479.492	0.04848	479.492	0.12257		3043.44	-0.25988	0.00085										617.35	8497.54	8129.78
804.62	0.75704	0.43089		480.469	0.04091	480.469	0.13279		3041.51	-0.25869	0.00131										617.3	8361.29	8234.5
805.38	0.73927	0.41581		481.445	0.03667	481.445	0.15526		3039.58	-0.2575	0.00149										617.25	8031.15	8071
806.13	0.72828	0.40302		482.422	0.0403	482.422	0.1573		3037.66	-0.25652	0.00133										617.2	8026.5	7675.85
806.89	0.71593	0.39063		483.398	0.03576	483.398	0.14096		3035.73	-0.25585	0.00099										617.15	7772.42	7626.77
807.65	0.7036	0.37622		484.375	0.03242	484.375	0.10623		3033.8	-0.25468	0.00092										617.1	7669.69	7371.69
808.4	0.6848	0.36176		485.352	0.03152	485.352	0.16445		3031.87	-0.2531	0.0012										617.05	7284.91	7121.91
809.16	0.66804	0.34767		486.328	0.04788	486.328	0.16854		3029.94	-0.2519	0.00151										617	7388.36	7039.11
809.91	0.65414	0.3342		487.305	0.05152	487.305	0.10419		3028.01	-0.25102	0.00181										616.95	7124.46	7037.18
810.67	0.63874	0.32222		488.281	0.04576	488.281	0.11236		3026.08	-0.24997	0.00221										616.9	7041.9	7246.28
811.42	0.62687	0.31088		489.258	0.03758	489.258	0.15526		3024.15	-0.24851	0.0027										616.85	7037.35	6898.24
812.18	0.61416	0.29881		490.234	0.04697	490.234	0.14402		3022.23	-0.24631	0.00316										616.8	6374.87	6748.21
812.93	0.59765	0.28705		491.211	0.04212	491.211	0.14402		3020.3	-0.24292	0.00354										616.75	6509.86	6845.88
813.69	0.57909	0.27414		492.188	0.04909	492.188	0.12768		3018.37	-0.23864	0.0039										616.7	6446.76	6381.5
814.44	0.5673	0.2638		493.164	0.0397	493.164	0.15628		3016.44	-0.23408	0.00449										616.65	6408.93	6394.99
815.2	0.55552	0.25306		494.141	0.0297	494.141	0.16445		3014.51	-0.22934	0.00533										616.6	6096.21	6366.63
815.95	0.54625	0.24498		495.117	0.04152	495.117	0.16547		3012.58	-0.2241	0.00629										616.55	6337.96	6233.81
816.71	0.53194	0.23485		496.094	0.0397	496.094	0.16547		3010.65	-0.21846	0.00763										616.5	6377.68	6248.89
817.46	0.517	0.22478		497.07	0.03576	497.07	0.10112		3008.73	-0.21266	0.00935										616.45	6027.69	6297.29
818.22	0.50164	0.21392		498.047	0.0303	498.047	0.11134		3006.8	-0.20656	0.01082										616.4	6096.81	6241.72
818.97	0.48916	0.20487		499.023	0.04091	499.023	0.15526		3004.87	-0.20023	0.01214										616.35	6195.86	6168.64
819.73	0.4793	0.19844		500	0.04212	500	0.14709		3002.94	-0.19394	0.01385										616.3	6228.04	5916.51
820.48	0.46816	0.18939		500.977	0.0503	500.977	0.17467		3001.01	-0.18755	0.01578										616.25	5825.01	5911.73
821.23	0.45673	0.18128		501.953	0.03697	501.953	0.11645		2999.08	-0.18095	0.01755										616.2	5797.64	5854.85
821.99	0.44451	0.17328		502.93	0.04727	502.93	0.13892		2997.15	-0.17407	0.01929										616.15	5828.05	5907.32
822.74	0.43075	0.16485		503.906	0.04182	503.906	0.16037		2995.22	-0.16702	0.02124										616.1	5888.37	5925.21
823.5	0.41855	0.15723		504.883	0.03394	504.883	0.13483		2993.3	-0.16003	0.02358										616.05	5704.08	5890.1
824.25	0.40882	0.15171		505.859	0.03818	505.859	0.17569		2991.37	-0.1528	0.02628										616	5413.77	5763.04
825	0.40058	0.14603		506.836	0.04636	506.836	0.13585		2989.44	-0.14508	0.02874										615.95	5633.73	5774.77
825.76	0.39048	0.1394		507.812	0.03909	507.812	0.11338		2987.51	-0.13733	0.03082										615.9	5780.11	5848.13
826.51	0.377	0.13253		508.789	0.03455	508.789	0.1573		2985.58	-0.12974	0.03326										615.85	5560.37	5657.01
827.27	0.36383	0.12669		509.766	0.03455	509.766	0.10215		2983.65	-0.12189	0.03621										615.8	5394.38	5541.29
828.02	0.35276	0.12001		510.742	0.03909	510.742	0.14505		2981.72	-0.11366	0.03907										615.75	5556.17	5407.73
828.77	0.34262	0.11446		511.719	0.03576	511.719	0.12155		2979.8	-0.10539	0.04168										615.7	5337.04	5570.82
829.53	0.33289	0.1098		512.695	0.03364	512.695	0.13994		2977.87	-0.09735	0.04448										615.65	5319.89	5710.93
830.28	0.32346	0.1052		513.672	0.03667	513.672	0.15424		2975.94	-0.08934	0.04766										615.6	5428.1	5720.88
831.03	0.3105	0.09984		514.648	0.03818	514.648	0.12564		2974.01	-0.08096	0.05097										615.55	5482.28	5723.38
831.78	0.29964	0.0944		515.625	0.03485	515.625	0.13994		2972.08	-0.07244	0.05406										615.5	5319.26	5507.17
832.54	0.28775	0.08979		516.602	0.03212	516.602	0.12257		2970.15	-0.06437	0.05688										615.45	5483.53	5426.45
833.29	0.27966	0.08591		517.578	0.03758	517.578	0.14198		2968.22	-0.05741	0.05937										615.4	5570.52	5384.78
834.04	0.27136	0.08247		518.555	0.02879	518.555	0.16241		2966.29	-0.05239	0.06104										615.35	5353.54	5504.73
834.8	0.26145	0.07832		519.531	0.04515	519.531	0.12257		2964.37	-0.05126	0.06101										615.3	5216.56	5411.11
835.55	0.25033	0.07474		520.508	0.03697	520.508	0.14505		2962.44	-0.0565	0.05856										615.25	5216.95	5215.96
836.3	0.23924	0.07067		521.484	0.0397	521.484	0.12257		2960.51	-0.06526	0.05493										615.2	5183.4	5093.86
837.05	0.23072	0.06744		522.461	0.04364	522.461	0.12768		2958.58	-0.06669	0.05434										615.15	5232.74	5291.94
837.81	0.2207	0.06391		523.438	0.04455	523.438	0.14402		2956.65	-0.05319	0.06007										615.1	5219.9	5355.89
838.56	0.21413	0.06108		524.414	0.04212	524.414	0.14096		2954.72	-0.02963	0.07016										615.05	5263.56	5137.77
839.31	0.2054	0.05874		525.391	0.02636	525.391	0.15424		2952.79	-0.00561	0.08056										615	5126.34	5136.69
840.06	0.19692	0.05618		526.367	0.03333	526.367	0.1236		2950.86	0.01453	0.08972										614.95	5046.14	5224.57
840.82	0.1876	0.05246		527.344	0.03	527.344	0.11236		2948.94	0.03108	0.09796										614.9	5273.17	5497.98
841.57	0.17813	0.04999		528.32	0.03485	528.32	0.10725		2947.01	0.04503	0.10538										614.85	5274.81	5279.85
842.32	0.17073	0.04754		529.297	0.03182	529.297	0.1236		2945.08	0.05724	0.11198										614.8	5085.08	5238
843.07	0.16442	0.04522		530.273	0.02939	530.273	0.14198		2943.15	0.06813	0.11827										614.75	5155.05	5311.5
843.82	0.15756	0.04374		531.25	0.04667	531.25	0.12155		2941.22	0.07724	0.12439										614.7	5072.42	5174.7
844.58	0.15037	0.04188		532.227	0.03818	532.227	0.11747		2939.29	0.0845	0.12985										614.65	5007.25	5221.64
845.33	0.14287	0.03935		533.203	0.04939	533.203	0.15015		2937.36	0.09048	0.13426										614.6	5178.86	5218.43
846.08	0.1365	0.03725		534.18	0.03455	534.18	0.13381		2935.44	0.09533	0.13762										614.55	5136.83	5099.8
846.83	0.13021	0.03555		535.156	0.03788	535.156	0.11032		2933.51	0.09858	0.13982										614.5	5176.87	5191.3
847.58	0.12456	0.03431		536.133	0.04091	536.133	0.13585		2931.58	0.09973	0.1407										614.45	5207.14	5314.46
848.33	0.12007	0.03224		537.109	0.03333	537.109	0.14709		2929.65	0.09866	0.14046										614.4	5270.49	5133.29
849.08	0.1137	0.03121		538.086	0.03576	538.086	0.11236		2927.72	0.09598	0.13949										614.35	5303.93	5134.95
849.84	0.10826	0.02946		539.062	0.04697	539.062	0.14402		2925.79	0.09284	0.13781										614.3	5202.74	5330.44
850.59	0.10281	0.02823		540.039	0.04182	540.039	0.16037		2923.86	0.09062	0.13575										614.25	5213.16	5284.09
851.34	0.09737	0.02696		541.016	0.03939	541.016	0.11134		2921.93	0.09055	0.13464										614.2	5116.63	5227.18
852.09	0.0929	0.02572		541.992	0.05576	541.992	0.13381		2920.01	0.09401	0.13619										614.15	5200.7	5152.01
852.84	0.08913	0.02454		542.969	0.04333	542.969	0.17773		2918.08	0.10278	0.14127										614.1	5291.54	5329.96
853.59	0.08553	0.02324		543.945	0.04242	543.945	0.15322		2916.15	0.11807	0.15013										614.05	5070.93	5243.19
854.34	0.08181	0.02265		544.922	0.04242	544.922	0.13381		2914.22	0.13989	0.16307										614	4874.53	5560.98
855.09	0.07729	0.02122		545.898	0.0397	545.898	0.10521		2912.29	0.16737	0.17995
855.84	0.07316	0.02028		546.875	0.04242	546.875	0.14811		2910.36	0.19926	0.19996
856.59	0.06938	0.01939		547.852	0.04121	547.852	0.11032		2908.43	0.23366	0.22209
857.34	0.06661	0.01874		548.828	0.03848	548.828	0.11747		2906.51	0.26815	0.24515
858.09	0.06376	0.01794		549.805	0.03879	549.805	0.12462		2904.58	0.30097	0.2678
858.84	0.06147	0.01737		550.781	0.03727	550.781	0.16241		2902.65	0.33135	0.28884
859.59	0.05865	0.01686		551.758	0.04455	551.758	0.16241		2900.72	0.35861	0.30713
860.34	0.05539	0.01578		552.734	0.04697	552.734	0.10317		2898.79	0.38177	0.32196
861.09	0.052	0.01522		553.711	0.02515	553.711	0.09397		2896.86	0.40015	0.33336
861.84	0.04994	0.01449		554.688	0.04152	554.688	0.16139		2894.93	0.41368	0.34173
862.59	0.04735	0.01379		555.664	0.03879	555.664	0.1665		2893	0.42334	0.3477
863.34	0.04542	0.01339		556.641	0.04303	556.641	0.11849		2891.08	0.43138	0.35263
864.09	0.04345	0.01293		557.617	0.04394	557.617	0.143		2889.15	0.44083	0.35876
864.84	0.04173	0.0125		558.594	0.04242	558.594	0.10419		2887.22	0.45455	0.36874
865.59	0.03993	0.01209		559.57	0.03818	559.57	0.1144		2885.29	0.47423	0.3842
866.34	0.03782	0.01155		560.547	0.03697	560.547	0.11849		2883.36	0.49881	0.40444
867.09	0.03615	0.01096		561.523	0.03909	561.523	0.13687		2881.43	0.52468	0.42667
867.84	0.03405	0.01048		562.5	0.03121	562.5	0.13381		2879.5	0.54855	0.44784
868.59	0.03279	0.01042		563.477	0.03333	563.477	0.13075		2877.58	0.56926	0.46652
869.34	0.03171	0.01013		564.453	0.03939	564.453	0.15322		2875.65	0.58694	0.48285
870.09	0.03022	0.00956		565.43	0.03152	565.43	0.11032		2873.72	0.60226	0.4973
870.84	0.02896	0.00913		566.406	0.04364	566.406	0.11236		2871.79	0.61595	0.51007
871.59	0.02745	0.00881		567.383	0.04212	567.383	0.10521		2869.86	0.62847	0.52116
872.33	0.02586	0.00878		568.359	0.03727	568.359	0.15628		2867.93	0.63982	0.53063
873.08	0.02465	0.00816		569.336	0.03152	569.336	0.13177		2866	0.64968	0.53879
873.83	0.02344	0.00805		570.312	0.04364	570.312	0.16241		2864.07	0.65769	0.54579
874.58	0.02257	0.00792		571.289	0.02818	571.289	0.11951		2862.15	0.66357	0.5512
875.33	0.02175	0.00757		572.266	0.02909	572.266	0.11747		2860.22	0.66708	0.55485
876.08	0.02062	0.00727		573.242	0.03606	573.242	0.11747		2858.29	0.66817	0.55713
876.83	0.0198	0.00719		574.219	0.04485	574.219	0.10215		2856.36	0.66694	0.55847
877.57	0.01859	0.00687		575.195	0.03394	575.195	0.13585		2854.43	0.66365	0.55888
878.32	0.01836	0.00657		576.172	0.02939	576.172	0.1093		2852.5	0.65842	0.55802
879.07	0.01715	0.00657		577.148	0.03273	577.148	0.10419		2850.57	0.65142	0.55524
879.82	0.01661	0.00628		578.125	0.03848	578.125	0.11645		2848.65	0.6429	0.55011
880.57	0.01589	0.00611		579.102	0.0297	579.102	0.11645		2846.72	0.63271	0.54251
881.31	0.01571	0.00598		580.078	0.03697	580.078	0.14198		2844.79	0.62037	0.53205
882.06	0.01494	0.00587		581.055	0.04636	581.055	0.14096		2842.86	0.60535	0.51859
882.81	0.01397	0.00576		582.031	0.03273	582.031	0.10215		2840.93	0.58726	0.50238
883.56	0.01376	0.00555		583.008	0.03121	583.008	0.09908		2839	0.56596	0.48372
884.3	0.01338	0.00568		583.984	0.03909	583.984	0.12462		2837.07	0.54161	0.46299
885.05	0.01274	0.00528		584.961	0.04394	584.961	0.1001		2835.14	0.51468	0.44061
885.8	0.0122	0.00512		585.938	0.03515	585.938	0.12155		2833.22	0.48611	0.41757
886.55	0.01161	0.00517		586.914	0.03545	586.914	0.09295		2831.29	0.4572	0.39555
887.29	0.01158	0.00514		587.891	0.04545	587.891	0.1144		2829.36	0.42976	0.37586
888.04	0.01107	0.00493		588.867	0.03485	588.867	0.08989		2827.43	0.40628	0.35947
888.79	0.01068	0.00482		589.844	0.04182	589.844	0.11849		2825.5	0.3892	0.34761
889.54	0.01014	0.00469		590.82	0.03667	590.82	0.13585		2823.57	0.38005	0.34163
890.28	0.00994	0.00452		591.797	0.03697	591.797	0.14505		2821.64	0.37989	0.34245
891.03	0.00968	0.00461		592.773	0.0397	592.773	0.11645		2819.72	0.38941	0.35025
891.78	0.00914	0.0045		593.75	0.03	593.75	0.12768		2817.79	0.40802	0.36466
892.52	0.00881	0.00426		594.727	0.03273	594.727	0.10623		2815.86	0.43353	0.38489
893.27	0.0087	0.00431		595.703	0.02606	595.703	0.09295		2813.93	0.46364	0.40947
894.02	0.00842	0.0042		596.68	0.02879	596.68	0.07559		2812	0.49703	0.43684
894.76	0.00793	0.00391		597.656	0.03152	597.656	0.09806		2810.07	0.53236	0.46612
895.51	0.00781	0.00434		598.633	0.02545	598.633	0.1093		2808.14	0.56821	0.49641
896.25	0.00747	0.00415		599.609	0.03303	599.609	0.1093		2806.21	0.60352	0.52657
897	0.00745	0.00382		600.586	0.02424	600.586	0.06129		2804.29	0.63756	0.55584
897.75	0.00698	0.00391		601.562	0.03182	601.562	0.11032		2802.36	0.66979	0.58377
898.49	0.00673	0.00372		602.539	0.03394	602.539	0.10521		2800.43	0.69948	0.6101
899.24	0.00665	0.00374		603.516	0.04121	603.516	0.09704		2798.5	0.72576	0.6347
899.98	0.00639	0.00353		604.492	0.03758	604.492	0.09499		2796.57	0.74846	0.65756
900.73	0.00616	0.00372		605.469	0.03182	605.469	0.12462		2794.64	0.76839	0.67888
				606.445	0.03758	606.445	0.12053		2792.71	0.78638	0.69902
				607.422	0.02697	607.422	0.15424		2790.79	0.80292	0.71838
				608.398	0.03182	608.398	0.1144		2788.86	0.81818	0.73696
				609.375	0.03485	609.375	0.11236		2786.93	0.83241	0.7543
				610.352	0.03333	610.352	0.14913		2785	0.8463	0.7699
				611.328	0.03455	611.328	0.1093		2783.07	0.8603	0.78327
				612.305	0.03667	612.305	0.12972		2781.14	0.874	0.79421
				613.281	0.03212	613.281	0.13075		2779.21	0.8867	0.80325
				614.258	0.03545	614.258	0.13177		2777.28	0.898	0.81128
				615.234	0.03727	615.234	0.1379		2775.36	0.90778	0.81868
				616.211	0.03333	616.211	0.13892		2773.43	0.91577	0.82554
				617.188	0.04061	617.188	0.08682		2771.5	0.92136	0.83226
				618.164	0.04	618.164	0.10725		2769.57	0.92443	0.83886
				619.141	0.03364	619.141	0.09295		2767.64	0.92541	0.84487
				620.117	0.03364	620.117	0.11542		2765.71	0.92489	0.84994
				621.094	0.03515	621.094	0.10419		2763.78	0.92341	0.85354
				622.07	0.02667	622.07	0.13585		2761.86	0.92152	0.85503
				623.047	0.03667	623.047	0.12666		2759.93	0.91989	0.85468
				624.023	0.02788	624.023	0.16241		2758	0.9191	0.85346
				625	0.03545	625	0.12564		2756.07	0.91916	0.85212
				625.977	0.02788	625.977	0.10827		2754.14	0.91984	0.85103
				626.953	0.03061	626.953	0.11236		2752.21	0.92083	0.85007
				627.93	0.02061	627.93	0.07252		2750.28	0.92158	0.84879
				628.906	0.03273	628.906	0.11645		2748.35	0.92105	0.84704
				629.883	0.02152	629.883	0.08682		2746.43	0.91824	0.84443
				630.859	0.03121	630.859	0.1144		2744.5	0.91256	0.83974
				631.836	0.04394	631.836	0.11542		2742.57	0.90368	0.83187
				632.812	0.0397	632.812	0.07763		2740.64	0.89137	0.82073
				633.789	0.02636	633.789	0.10419		2738.71	0.87599	0.80701
				634.766	0.03727	634.766	0.08478		2736.78	0.85793	0.79124
				635.742	0.02909	635.742	0.14096		2734.85	0.83704	0.77344
				636.719	0.02455	636.719	0.12564		2732.93	0.81333	0.75335
				637.695	0.03485	637.695	0.04699		2731	0.78709	0.73049
				638.672	0.03242	638.672	0.11032		2729.07	0.75804	0.70396
				639.648	0.03152	639.648	0.06639		2727.14	0.72511	0.67268
				640.625	0.03242	640.625	0.10827		2725.21	0.68742	0.63607
				641.602	0.04061	641.602	0.06946		2723.28	0.64458	0.5944
				642.578	0.02394	642.578	0.12666		2721.35	0.59702	0.54898
				643.555	0.03424	643.555	0.11134		2719.42	0.54648	0.50221
				644.531	0.02788	644.531	0.10112		2717.5	0.49587	0.4573
				645.508	0.03455	645.508	0.08887		2715.57	0.4494	0.41807
				646.484	0.03424	646.484	0.08172		2713.64	0.41259	0.38858
				647.461	0.03212	647.461	0.08274		2711.71	0.39053	0.37227
				648.438	0.01818	648.438	0.1379		2709.78	0.38662	0.37114
				649.414	0.02061	649.414	0.08376		2707.85	0.40143	0.38549
				650.391	0.03545	650.391	0.11951		2705.92	0.43214	0.41364
				651.367	0.03	651.367	0.13483		2704	0.4737	0.452
				652.344	0.0303	652.344	0.08682		2702.07	0.52096	0.4965
				653.32	0.02242	653.32	0.09704		2700.14	0.56967	0.54333
				654.297	0.04121	654.297	0.08172		2698.21	0.61715	0.58935
				655.273	0.0303	655.273	0.1093		2696.28	0.66213	0.63275
				656.25	0.02818	656.25	0.11134		2694.35	0.70389	0.67272
				657.227	0.02758	657.227	0.08989		2692.42	0.74213	0.70892
				658.203	0.02909	658.203	0.13381		2690.49	0.77702	0.74132
				659.18	0.02515	659.18	0.08887		2688.57	0.80851	0.77039
				660.156	0.03364	660.156	0.08069		2686.64	0.83613	0.79668
				661.133	0.02727	661.133	0.1287		2684.71	0.85943	0.82009
				662.109	0.03515	662.109	0.06742		2682.78	0.87818	0.84003
				663.086	0.03152	663.086	0.10623		2680.85	0.89201	0.85591
				664.062	0.03788	664.062	0.13687		2678.92	0.90072	0.86725
				665.039	0.02152	665.039	0.12053		2676.99	0.90464	0.87397
				666.016	0.02818	666.016	0.12053		2675.07	0.90431	0.87674
				666.992	0.02697	666.992	0.1093		2673.14	0.90067	0.8765
				667.969	0.03273	667.969	0.14096		2671.21	0.89514	0.87408
				668.945	0.02455	668.945	0.07967		2669.28	0.88921	0.87078
				669.922	0.03152	669.922	0.12257		2667.35	0.88454	0.86888
				670.898	0.04152	670.898	0.14402		2665.42	0.88343	0.87047
				671.875	0.03515	671.875	0.11338		2663.49	0.88777	0.87643
				672.852	0.03182	672.852	0.08274		2661.56	0.89765	0.88628
				673.828	0.03364	673.828	0.10317		2659.64	0.91148	0.89836
				674.805	0.03091	674.805	0.10215		2657.71	0.92694	0.91062
				675.781	0.01879	675.781	0.08989		2655.78	0.94193	0.9216
				676.758	0.02485	676.758	0.08989		2653.85	0.95498	0.93108
				677.734	0.03394	677.734	0.11236		2651.92	0.96506	0.93961
				678.711	0.02515	678.711	0.04801		2649.99	0.9717	0.94763
				679.688	0.03242	679.688	0.1236		2648.06	0.97512	0.95557
				680.664	0.03636	680.664	0.11747		2646.14	0.97607	0.96389
				681.641	0.03545	681.641	0.09602		2644.21	0.97537	0.97247
				682.617	0.03121	682.617	0.0572		2642.28	0.97389	0.98059
				683.594	0.02939	683.594	0.09806		2640.35	0.97269	0.98715
				684.57	0.02394	684.57	0.09295		2638.42	0.97264	0.99106
				685.547	0.02818	685.547	0.08784		2636.49	0.97389	0.99223
				686.523	0.02455	686.523	0.09806		2634.56	0.97639	0.99156
				687.5	0.0203	687.5	0.08069		2632.63	0.98014	0.99019
				688.477	0.02061	688.477	0.11951		2630.71	0.98491	0.98913
				689.453	0.02152	689.453	0.07967		2628.78	0.99026	0.9891
				690.43	0.02727	690.43	0.07354		2626.85	0.99529	0.99039
				691.406	0.02818	691.406	0.07661		2624.92	0.99878	0.99279
				692.383	0.03152	692.383	0.0572		2622.99	1	0.99581
				693.359	0.02424	693.359	0.09704		2621.06	0.99952	0.99863
				694.336	0.02182	694.336	0.05516		2619.13	0.99733	1
				695.312	0.02697	695.312	0.03779		2617.21	0.99291	0.99979
				696.289	0.02273	696.289	0.09091		2615.28	0.98733	0.99747
				697.266	0.03364	697.266	0.11134		2613.35	0.98166	0.99402
				698.242	0.0297	698.242	0.12666		2611.42	0.97662	0.99057
				699.219	0.03061	699.219	0.09397		2609.49	0.97261	0.98816
				700.195	0.02212	700.195	0.11032		2607.56	0.97021	0.9873
				701.172	0.0303	701.172	0.1144		2605.63	0.96996	0.98784
				702.148	0.02303	702.148	0.07763		2603.7	0.97184	0.98938
				703.125	0.02303	703.125	0.11032		2601.78	0.97541	0.99139
				704.102	0.02879	704.102	0.12155		2599.85	0.97995	0.99301
				705.078	0.0197	705.078	0.09704		2597.92	0.9846	0.99313
				706.055	0.02606	706.055	0.09193		2595.99	0.98841	0.99248
				707.031	0.02394	707.031	0.05209		2594.06	0.99046	0.99057
				708.008	0.02606	708.008	0.10112		2592.13	0.98998	0.98772
				708.984	0.02879	708.984	0.143		2590.2	0.98842	0.98507
				709.961	0.02939	709.961	0.06639		2588.28	0.98558	0.98349
				710.938	0.02606	710.938	0.11236		2586.35	0.98102	0.98336
				711.914	0.02939	711.914	0.10317		2584.42	0.97577	0.98452
				712.891	0.02515	712.891	0.13381		2582.49	0.97071	0.98656
				713.867	0.0303	713.867	0.0858		2580.56	0.96648	0.98881
				714.844	0.02909	714.844	0.08682		2578.63	0.96362	0.99017
				715.82	0.01848	715.82	0.04392		2576.7	0.96264	0.99024
				716.797	0.02364	716.797	0.12257		2574.77	0.96375	0.9882
				717.773	0.02364	717.773	0.08784		2572.85	0.96671	0.98447
				718.75	0.03121	718.75	0.07865		2570.92	0.97114	0.98017
				719.727	0.01697	719.727	0.08069		2568.99	0.97642	0.97638
				720.703	0.01636	720.703	0.10725		2567.06	0.98153	0.97359
				721.68	0.01939	721.68	0.07252		2565.13	0.98536	0.97206
				722.656	0.02697	722.656	0.09193		2563.2	0.98692	0.97194
				723.633	0.01939	723.633	0.05924		2561.27	0.98579	0.97282
				724.609	0.02121	724.609	0.10827		2559.34	0.9821	0.97373
				725.586	0.02455	725.586	0.10827		2557.42	0.97626	0.97359
				726.562	0.02788	726.562	0.04494		2555.49	0.96898	0.97168
				727.539	0.03061	727.539	0.08784		2553.56	0.96146	0.9679
				728.516	0.01394	728.516	0.05618		2551.63	0.95462	0.96284
				729.492	0.02	729.492	0.13381		2549.7	0.94893	0.95741
				730.469	0.02455	730.469	0.06639		2547.77	0.94486	0.95244
				731.445	0.0197	731.445	0.0858		2545.84	0.9428	0.9485
				732.422	0.03394	732.422	0.08989		2543.92	0.9428	0.94587
				733.398	0.01939	733.398	0.05312		2541.99	0.94446	0.94448
				734.375	0.02788	734.375	0.05516		2540.06	0.94706	0.94367
				735.352	0.02424	735.352	0.10419		2538.13	0.94973	0.9424
				736.328	0.0203	736.328	0.08172		2536.2	0.95144	0.93959
				737.305	0.02121	737.305	0.13687		2534.27	0.95113	0.93461
				738.281	0.01788	738.281	0.05618		2532.34	0.94817	0.92771
				739.258	0.02788	739.258	0.09908		2530.41	0.94237	0.91959
				740.234	0.02333	740.234	0.09602		2528.49	0.93384	0.91074
				741.211	0.02364	741.211	0.05107		2526.56	0.92294	0.90159
				742.188	0.03667	742.188	0.06742		2524.63	0.9103	0.89271
				743.164	0.02909	743.164	0.06027		2522.7	0.89693	0.8844
				744.141	0.02939	744.141	0.08376		2520.77	0.88382	0.8763
				745.117	0.01273	745.117	0.09499		2518.84	0.87146	0.86759
				746.094	0.02303	746.094	0.10112		2516.91	0.85995	0.85729
				747.07	0.02667	747.07	0.10521		2514.99	0.84904	0.84461
				748.047	0.0303	748.047	0.07457		2513.06	0.83824	0.82917
				749.023	0.03606	749.023	0.08478		2511.13	0.82698	0.8111
				750	0.02333	750	0.08274		2509.2	0.81461	0.79078
				750.977	0.01515	750.977	0.06027		2507.27	0.80008	0.76859
				751.953	0.02121	751.953	0.07763		2505.34	0.78216	0.74496
				752.93	0.02576	752.93	0.04392		2503.41	0.76013	0.72019
				753.906	0.02182	753.906	0.10112		2501.48	0.73391	0.69434
				754.883	0.02697	754.883	0.07763		2499.56	0.70388	0.66712
				755.859	0.02545	755.859	0.10215		2497.63	0.67095	0.63821
				756.836	0.02	756.836	0.09806		2495.7	0.63659	0.60804
				757.812	0.01485	757.812	0.09091		2493.77	0.60279	0.57803
				758.789	0.02	758.789	0.08682		2491.84	0.57206	0.55057
				759.766	0.02667	759.766	0.11849		2489.91	0.54746	0.52869
				760.742	0.01061	760.742	0.08887		2487.98	0.53208	0.51507
				761.719	0.01697	761.719	0.07354		2486.06	0.52744	0.51086
				762.695	0.02758	762.695	0.09295		2484.13	0.53315	0.51585
				763.672	0.02788	763.672	0.09602		2482.2	0.5481	0.52909
				764.648	0.01848	764.648	0.09193		2480.27	0.57092	0.54928
				765.625	0.02091	765.625	0.08172		2478.34	0.5996	0.57483
				766.602	0.03182	766.602	0.06639		2476.41	0.63186	0.60399
				767.578	0.01909	767.578	0.05924		2474.48	0.66545	0.63487
				768.555	0.01667	768.555	0.09704		2472.55	0.69832	0.66554
				769.531	0.02273	769.531	0.07661		2470.63	0.72853	0.69451
				770.508	0.03	770.508	0.08682		2468.7	0.75455	0.72063
				771.484	0.02242	771.484	0.07457		2466.77	0.77561	0.74323
				772.461	0.02697	772.461	0.07559		2464.84	0.79204	0.76236
				773.438	0.01788	773.438	0.07354		2462.91	0.80476	0.77867
				774.414	0.02121	774.414	0.07763		2460.98	0.81438	0.79278
				775.391	0.02758	775.391	0.07763		2459.05	0.8216	0.80508
				776.367	0.02	776.367	0.09193		2457.13	0.8274	0.81579
				777.344	0.02606	777.344	0.06639		2455.2	0.83273	0.82499
				778.32	0.02697	778.32	0.10215		2453.27	0.83834	0.83232
				779.297	0.01788	779.297	0.08376		2451.34	0.84445	0.83733
				780.273	0.02152	780.273	0.11747		2449.41	0.85078	0.83993
				781.25	0.0203	781.25	0.09295		2447.48	0.85696	0.84025
				782.227	0.0103	782.227	0.06946		2445.55	0.86256	0.83856
				783.203	0.02121	783.203	0.06844		2443.62	0.86676	0.83546
				784.18	0.02394	784.18	0.09397		2441.7	0.8685	0.83168
				785.156	0.02667	785.156	0.06231		2439.77	0.86718	0.82785
				786.133	0.02758	786.133	0.07354		2437.84	0.86262	0.82418
				787.109	0.01303	787.109	0.06537		2435.91	0.85498	0.8205
				788.086	0.01939	788.086	0.05312		2433.98	0.84494	0.81628
				789.062	0.0197	789.062	0.07048		2432.05	0.83356	0.8107
				790.039	0.02303	790.039	0.03166		2430.12	0.82158	0.80308
				791.016	0.01909	791.016	0.1093		2428.2	0.80954	0.79336
				791.992	0.02848	791.992	0.07661		2426.27	0.79803	0.78216
				792.969	0.01515	792.969	0.07354		2424.34	0.78768	0.77019
				793.945	0.03091	793.945	0.08682		2422.41	0.77895	0.75811
				794.922	0.02242	794.922	0.05924		2420.48	0.77188	0.74664
				795.898	0.01939	795.898	0.08478		2418.55	0.766	0.736
				796.875	0.02303	796.875	0.07661		2416.62	0.76018	0.72558
				797.852	0.02788	797.852	0.07967		2414.69	0.75286	0.71444
				798.828	0.00909	798.828	0.05618		2412.77	0.74298	0.70185
				799.805	0.02788	799.805	0.08274		2410.84	0.72989	0.68741
				800.781	0.03273	800.781	0.07048		2408.91	0.7132	0.6709
				801.758	0.02576	801.758	0.1093		2406.98	0.69304	0.65224
				802.734	0.02212	802.734	0.08887		2405.05	0.6699	0.63156
				803.711	0.02515	803.711	0.02962		2403.12	0.64445	0.60928
				804.688	0.0197	804.688	0.06231		2401.19	0.61743	0.58578
				805.664	0.01667	805.664	0.07354		2399.27	0.58935	0.56132
				806.641	0.0197	806.641	0.05414		2397.34	0.56051	0.5362
				807.617	0.02273	807.617	0.11236		2395.41	0.53141	0.51055
				808.594	0.0197	808.594	0.07559		2393.48	0.50252	0.48432
				809.57	0.03182	809.57	0.08274		2391.55	0.47388	0.45765
				810.547	0.02333	810.547	0.11032		2389.62	0.4451	0.43094
				811.523	0.01364	811.523	0.09499		2387.69	0.416	0.40462
				812.5	0.02424	812.5	0.09499		2385.76	0.38692	0.37906
				813.477	0.01485	813.477	0.09704		2383.84	0.3581	0.35458
				814.453	0.02909	814.453	0.08682		2381.91	0.32978	0.33151
				815.43	0.0203	815.43	0.06129		2379.98	0.30345	0.31073
				816.406	0.02	816.406	0.06333		2378.05	0.28291	0.29484
				817.383	0.01576	817.383	0.05312		2376.12	0.27374	0.28816
				818.359	0.01576	818.359	0.07048		2374.19	0.28028	0.29429
				819.336	0.01788	819.336	0.04903		2372.26	0.30258	0.31352
				820.312	0.02455	820.312	0.04086		2370.34	0.33717	0.34324
				821.289	0.01818	821.289	0.08376		2368.41	0.37989	0.38059
				822.266	0.01606	822.266	0.06639		2366.48	0.42722	0.42347
				823.242	0.0197	823.242	0.04086		2364.55	0.47644	0.46976
				824.219	0.02	824.219	0.06333		2362.62	0.52547	0.51723
				825.195	0.01394	825.195	0.06129		2360.69	0.57295	0.56391
				826.172	0.01424	826.172	0.06435		2358.76	0.61817	0.60817
				827.148	0.01606	827.148	0.05414		2356.83	0.66106	0.64884
				828.125	0.01606	828.125	0.08887		2354.91	0.70172	0.68555
				829.102	0.01939	829.102	0.08172		2352.98	0.73998	0.71864
				830.078	0.01273	830.078	0.06333		2351.05	0.77539	0.7487
				831.055	0.02515	831.055	0.09602		2349.12	0.80714	0.77603
				832.031	0.01758	832.031	0.09193		2347.19	0.8344	0.80073
				833.008	0.02545	833.008	0.05516		2345.26	0.8567	0.82299
				833.984	0.02697	833.984	0.08478		2343.33	0.87373	0.84297
				834.961	0.01424	834.961	0.06027		2341.41	0.88579	0.86054
				835.938	0.00455	835.938	0.08682		2339.48	0.894	0.87542
				836.914	0.02394	836.914	0.05924		2337.55	0.8996	0.88763
				837.891	0.01394	837.891	0.09397		2335.62	0.90368	0.89782
				838.867	0.01727	838.867	0.02451		2333.69	0.90765	0.90689
				839.844	0.01	839.844	0.06129		2331.76	0.9128	0.91555
				840.82	0.01818	840.82	0.04494		2329.83	0.91966	0.92445
				841.797	0.01939	841.797	0.08172		2327.9	0.92831	0.93388
				842.773	0.01636	842.773	0.05107		2325.98	0.93901	0.94359
				843.75	0.01697	843.75	0.09704		2324.05	0.95166	0.95312
				844.727	0.01424	844.727	0.09806		2322.12	0.96513	0.96197
				845.703	0.01242	845.703	0.07865		2320.19	0.97789	0.96959
				846.68	0.02485	846.68	0.05618		2318.26	0.98874	0.9754
				847.656	0.01	847.656	0.07661		2316.33	0.99659	0.97903
				848.633	0.02091	848.633	0.06639		2314.4	1.00053	0.98089
				849.609	0.02121	849.609	0.0429		2312.48	1.00034	0.98219
				850.586	0.02212	850.586	0.08478		2310.55	0.99685	0.98392
				851.562	0.02394	851.562	0.06333		2308.62	0.99132	0.98622
				852.539	0.01424	852.539	0.04699		2306.69	0.98491	0.98896
				853.516	0.01515	853.516	0.07865		2304.76	0.979	0.99221
				854.492	0.02424	854.492	0.06027		2302.83	0.97488	0.99591
				855.469	0.02394	855.469	0.08274		2300.9	0.97312	0.99958
				856.445	0.01333	856.445	0.04086		2298.97	0.97396	1.00232
				857.422	0.01909	857.422	0.07661		2297.05	0.9775	1.0033
				858.398	0.01485	858.398	0.06844		2295.12	0.98348	1.00238
				859.375	0.02152	859.375	0.0715		2293.19	0.99126	1.00034
				860.352	0.02485	860.352	0.06231		2291.26	0.99976	0.9983
				861.328	0.01485	861.328	0.04392		2289.33	1.00767	0.99686
				862.305	0.01061	862.305	0.07661		2287.4	1.0136	0.99601
				863.281	0.02879	863.281	0.07763		2285.47	1.01635	0.99591
				864.258	0.01788	864.258	0.0143		2283.55	1.01523	0.99694
				865.234	0.01394	865.234	0.0286		2281.62	1.0103	0.99901
				866.211	0.01727	866.211	0.0572		2279.69	1.00257	1.00125
				867.188	0.02152	867.188	0.09602		2277.76	0.99354	1.00251
				868.164	0.01697	868.164	0.03473		2275.83	0.98457	1.00206
				869.141	0.01576	869.141	0.09704		2273.9	0.97674	1
				870.117	0.01606	870.117	0.05312		2271.97	0.97081	0.99776
				871.094	0.01455	871.094	0.05924		2270.04	0.96723	0.99548
				872.07	0.03061	872.07	0.03984		2268.12	0.96644	0.99379
				873.047	0.01545	873.047	0.03882		2266.19	0.96866	0.99286
				874.023	0.01	874.023	0.09091		2264.26	0.97356	0.99278
				875	0.02424	875	0.03984		2262.33	0.98036	0.99379
				875.977	0.02667	875.977	0.06129		2260.4	0.9878	0.99585
				876.953	0.02424	876.953	0.06231		2258.47	0.99443	0.99819
				877.93	0.01485	877.93	0.07354		2256.54	0.99884	0.99961
				878.906	0.01697	878.906	0.03473		2254.62	1	0.99959
				879.883	0.02333	879.883	0.06231		2252.69	0.99884	0.99789
				880.859	0.01667	880.859	0.07354		2250.76	0.99415	0.99549
				881.836	0.00818	881.836	0.07967		2248.83	0.98666	0.99332
				882.812	0.02394	882.812	0.02656		2246.9	0.97783	0.9916
				883.789	0.01576	883.789	0.07457		2244.97	0.96929	0.99045
				884.766	0.01727	884.766	0.07048		2243.04	0.96218	0.99022
				885.742	0.03152	885.742	0.06231		2241.11	0.95716	0.99124
				886.719	0.01455	886.719	0.08784		2239.19	0.9547	0.99331
				887.695	0.0197	887.695	0.07048		2237.26	0.95511	0.99563
				888.672	0.02182	888.672	0.03166		2235.33	0.95843	0.99705
				889.648	0.01667	889.648	0.01634		2233.4	0.96433	0.99685
				890.625	0.01061	890.625	0.01634		2231.47	0.97214	0.99607
				891.602	0.02152	891.602	0.06537		2229.54	0.98063	0.99439
				892.578	0.01424	892.578	0.05618		2227.61	0.98834	0.99242
				893.555	0.01394	893.555	0.02656		2225.69	0.99384	0.99056
				894.531	0.01455	894.531	0.03269		2223.76	0.99587	0.98924
				895.508	0.01212	895.508	0.05005		2221.83	0.99495	0.98904
				896.484	0.00848	896.484	0.09295		2219.9	0.99022	0.99036
				897.461	0.00636	897.461	0.05822		2217.97	0.98271	0.9931
				898.438	0.01091	898.438	0.06027		2216.04	0.97397	0.99636
				899.414	0.01515	899.414	0.06435		2214.11	0.9655	0.99871
				900.391	0.02455	900.391	0.05618		2212.18	0.95849	0.99926
				901.367	0.02	901.367	0.05209		2210.26	0.95379	0.99856
				902.344	0.00818	902.344	0.11236		2208.33	0.95194	0.99667
				903.32	0.01364	903.32	0.06537		2206.4	0.95323	0.99431
				904.297	0.02394	904.297	0.03575		2204.47	0.95763	0.9921
				905.273	0.01	905.273	0.07354		2202.54	0.96479	0.99054
				906.25	0.02606	906.25	0.06844		2200.61	0.9739	0.99026
				907.227	0.01333	907.227	0.06639		2198.68	0.9836	0.99172
				908.203	0	908.203	0.07457		2196.76	0.99224	0.9946
				909.18	0.01788	909.18	0.06435		2194.83	0.99812	0.99777
				910.156	0.01636	910.156	0.09908		2192.9	1	0.99989
				911.133	0.0197	911.133	0.05005		2190.97	0.99777	1
				912.109	0.01636	912.109	0.06027		2189.04	0.99146	0.99822
				913.086	0.01424	913.086	0.08989		2187.11	0.98227	0.99527
				914.062	0.02091	914.062	0.04392		2185.18	0.97195	0.99186
				915.039	0.03	915.039	0.05516		2183.25	0.96227	0.98827
				916.016	0.01394	916.016	0.07763		2181.33	0.95442	0.98499
				916.992	0.01242	916.992	0.00919		2179.4	0.94908	0.9829
				917.969	0.02061	917.969	0.05618		2177.47	0.94672	0.98264
				918.945	0.02152	918.945	0.05312		2175.54	0.94759	0.98387
				919.922	0.01394	919.922	0.07661		2173.61	0.95173	0.98522
				920.898	0.01909	920.898	0.08887		2171.68	0.95848	0.98525
				921.875	0.01485	921.875	0.05312		2169.75	0.96658	0.98322
				922.852	0.01303	922.852	0.05005		2167.82	0.97431	0.97917
				923.828	0.01606	923.828	0.07967		2165.9	0.97995	0.97354
				924.805	0.0203	924.805	0.04494		2163.97	0.98212	0.96677
				925.781	0.0197	925.781	0.05005		2162.04	0.97961	0.95917
				926.758	0.01879	926.758	0.04699		2160.11	0.97169	0.9509
				927.734	0.02455	927.734	0.06537		2158.18	0.95853	0.9421
				928.711	0.01788	928.711	0.04597		2156.25	0.94095	0.93261
				929.688	0.01576	929.688	0.04903		2154.32	0.92002	0.92139
				930.664	0.01606	930.664	0.06333		2152.4	0.89769	0.90752
				931.641	0.00727	931.641	0.0572		2150.47	0.87738	0.89251
				932.617	0.01273	932.617	0.05924		2148.54	0.86379	0.88108
				933.594	0.02212	933.594	0.06946		2146.61	0.86129	0.87842
				934.57	0.01515	934.57	0.05107		2144.68	0.87056	0.88556
				935.547	0.01242	935.547	0.06027		2142.75	0.88804	0.89837
				936.523	0.01818	936.523	0.06129		2140.82	0.90877	0.91149
				938.477	0.01333	937.5	0.05312		2138.89	0.92929	0.92226
				939.453	0.00576	938.477	0.05005		2136.97	0.94759	0.93088
				940.43	0.02303	939.453	0.0572		2135.04	0.96229	0.93873
				941.406	0.01152	940.43	0.04086		2133.11	0.97221	0.94654
				942.383	0.01758	941.406	0.03984		2131.18	0.97668	0.95377
				943.359	0.01788	942.383	0.09806		2129.25	0.9759	0.9594
				944.336	0.01848	943.359	0.06537		2127.32	0.97078	0.96269
				945.312	0.01606	944.336	0.06537		2125.39	0.96272	0.96343
				946.289	0.01424	945.312	0.06333		2123.47	0.95338	0.96209
				947.266	0.02333	947.266	0.0572		2121.54	0.94448	0.95935
				948.242	0.01939	948.242	0.06027		2119.61	0.93748	0.95592
				949.219	0.00879	949.219	0.09091		2117.68	0.93337	0.95291
				950.195	0.02152	950.195	0.0143		2115.75	0.93261	0.95166
				951.172	0.01455	951.172	0.03473		2113.82	0.93541	0.95291
				952.148	0.02152	952.148	0.06027		2111.89	0.94162	0.95632
				953.125	0.01061	953.125	0.06946		2109.96	0.95048	0.96077
				954.102	0.01636	954.102	0.06231		2108.04	0.96087	0.96492
				955.078	0.01121	955.078	0.07661		2106.11	0.97151	0.9676
				956.055	0.01788	956.055	0.03473		2104.18	0.98059	0.9683
				957.031	0.01606	957.031	0.06333		2102.25	0.9864	0.96745
				958.008	0.01879	958.008	0.0572		2100.32	0.98818	0.96568
				959.961	0.01485	958.984	0.04188		2098.39	0.98583	0.96343
				960.938	0.00909	959.961	0.04188		2096.46	0.97958	0.96152
				961.914	0.00818	960.938	0.04494		2094.54	0.97072	0.96133
				962.891	0.01333	961.914	0.0429		2092.61	0.96115	0.96376
				963.867	0.01788	962.891	0.06027		2090.68	0.95252	0.96855
				965.82	0.02303	963.867	0.08274		2088.75	0.94604	0.97447
				966.797	0.01545	964.844	0.07559		2086.82	0.94267	0.97983
				967.773	0.01939	965.82	0.02554		2084.89	0.9428	0.98329
				968.75	0.00909	966.797	0.06639		2082.96	0.94633	0.98444
				969.727	0.02364	967.773	0.08376		2081.03	0.95295	0.98368
				970.703	0.01455	968.75	0.0286		2079.11	0.96213	0.98165
				971.68	0.01182	969.727	0.06742		2077.18	0.97279	0.97879
				972.656	0.0103	970.703	0.03984		2075.25	0.98337	0.97601
				973.633	0.01848	971.68	0.04086		2073.32	0.99229	0.97493
				974.609	0.00515	972.656	0.03882		2071.39	0.99795	0.97663
				975.586	0.0197	973.633	0.03984		2069.46	0.99908	0.98082
				976.562	0.02242	974.609	0.04903		2067.53	0.99552	0.98615
				977.539	0.01121	975.586	0.05312		2065.61	0.98809	0.99091
				978.516	0.01273	976.562	0.08784		2063.68	0.97816	0.99367
				979.492	0.01212	977.539	0.04903		2061.75	0.9673	0.99411
				980.469	0.00636	978.516	0.01124		2059.82	0.95713	0.99255
				981.445	0.01394	979.492	0.06946		2057.89	0.94918	0.98937
				982.422	0.01485	980.469	0.05822		2055.96	0.94468	0.98531
				983.398	0.01667	981.445	0.05822		2054.03	0.94407	0.98169
				984.375	0.01061	982.422	0.00817		2052.1	0.9472	0.97988
				985.352	0.01152	983.398	0		2050.18	0.95366	0.98071
				986.328	0.01545	984.375	0.04494		2048.25	0.96273	0.98393
				987.305	0.01727	985.352	0.04188		2046.32	0.97314	0.98825
				988.281	0.01424	986.328	0.05107		2044.39	0.98326	0.99203
				989.258	0.00697	987.305	0.07252		2042.46	0.99139	0.99386
				990.234	0.01303	988.281	0.02962		2040.53	0.99588	0.99457
				991.211	0.00455	989.258	0.06231		2038.6	0.99561	0.99346
				992.188	0.01455	990.234	0.03677		2036.68	0.99214	0.99078
				993.164	0.00515	991.211	0.04597		2034.75	0.98448	0.98716
				994.141	0.00758	992.188	0.02247		2032.82	0.97401	0.98374
				995.117	0.01727	993.164	0.06231		2030.89	0.96264	0.98201
				996.094	0.02273	994.141	0.02962		2028.96	0.95243	0.9829
				997.07	0.01424	995.117	0.01328		2027.03	0.94501	0.98623
				998.047	0.00939	996.094	0.00715		2025.1	0.94131	0.9908
				999.023	0.01152	997.07	0.04494		2023.17	0.94165	0.9949
						998.047	0.04086		2021.25	0.94593	0.99691
						999.023	0.01124		2019.32	0.95366	0.99769
									2017.39	0.96424	0.99634
									2015.46	0.97628	0.99334
									2013.53	0.98761	0.98899
									2011.6	0.99603	0.98445
									2009.67	1	0.98167
									2007.75	0.99958	0.98201
									2005.82	0.99421	0.98543
									2003.89	0.98479	0.99052
									2001.96	0.97301	0.99521
									2000.03	0.96096	0.99779
									1998.1	0.95048	0.99773
									1996.17	0.94293	0.99523
									1994.24	0.93936	0.99078
									1992.32	0.94042	0.98545
									1990.39	0.94593	0.98079
									1988.46	0.95495	0.97841
									1986.53	0.96614	0.9796
									1984.6	0.97816	0.98429
									1982.67	0.98933	0.99079
									1980.74	0.99763	0.99663
									1978.82	1.00134	0.99988
									1976.89	1.00048	1
									1974.96	0.99438	0.99787
									1973.03	0.98433	0.99347
									1971.1	0.97219	0.9876
									1969.17	0.95993	0.9819
									1967.24	0.94959	0.97858
									1965.31	0.9427	0.97885
									1963.39	0.93996	0.98213
									1961.46	0.94164	0.98675
									1959.53	0.94752	0.99076
									1957.6	0.9568	0.99259
									1955.67	0.9682	0.99178
									1953.74	0.98	0.98893
									1951.81	0.99046	0.98478
									1949.89	0.99763	0.9804
									1947.96	1	0.97723
									1946.03	0.99824	0.97668
									1944.1	0.99153	0.97953
									1942.17	0.98133	0.98541
									1940.24	0.96955	0.99233
									1938.31	0.95806	0.99771
									1936.38	0.94867	1
									1934.46	0.94277	0.99912
									1932.53	0.94092	0.99542
									1930.6	0.94314	0.98963
									1928.67	0.94913	0.98273
									1926.74	0.95785	0.97632
									1924.81	0.96789	0.97228
									1922.88	0.97779	0.97152
									1920.96	0.9855	0.97317
									1919.03	0.9894	0.97566
									1917.1	0.98855	0.97758
									1915.17	0.98206	0.97718
									1913.24	0.97031	0.97335
									1911.31	0.95529	0.96637
									1909.38	0.93922	0.95723
									1907.45	0.92396	0.94712
									1905.53	0.91104	0.93732
									1903.6	0.90157	0.92914
									1901.67	0.8961	0.9234
									1899.74	0.89427	0.9196
									1897.81	0.89516	0.91614
									1895.88	0.89797	0.91136
									1893.95	0.90137	0.90393
									1892.03	0.9034	0.89326
									1890.1	0.90268	0.87996
									1888.17	0.89805	0.86515
									1886.24	0.88834	0.84982
									1884.31	0.87366	0.8353
									1882.38	0.85514	0.82252
									1880.45	0.83435	0.81151
									1878.52	0.81307	0.8017
									1876.6	0.79297	0.79193
									1874.67	0.77521	0.78086
									1872.74	0.76032	0.76778
									1870.81	0.7486	0.75295
									1868.88	0.74041	0.73714
									1866.95	0.73523	0.72119
									1865.02	0.7317	0.70579
									1863.1	0.72877	0.69179
									1861.17	0.7259	0.68011
									1859.24	0.72256	0.67124
									1857.31	0.71815	0.66503
									1855.38	0.71215	0.6608
									1853.45	0.70453	0.65771
									1851.52	0.69574	0.65518
									1849.59	0.68646	0.65286
									1847.67	0.67774	0.65046
									1845.74	0.67076	0.64792
									1843.81	0.66618	0.64568
									1841.88	0.66399	0.64406
									1839.95	0.66409	0.64314
									1838.02	0.66658	0.64317
									1836.09	0.67126	0.64405
									1834.17	0.67699	0.64499
									1832.24	0.68246	0.64509
									1830.31	0.68723	0.64387
									1828.38	0.69071	0.6411
									1826.45	0.69215	0.63711
									1824.52	0.692	0.63328
									1822.59	0.6914	0.63138
									1820.66	0.6915	0.63291
									1818.74	0.69352	0.63899
									1816.81	0.6981	0.64984
									1814.88	0.70505	0.66444
									1812.95	0.71411	0.68113
									1811.02	0.72555	0.69818
									1809.09	0.73962	0.71382
									1807.16	0.75595	0.72661
									1805.24	0.77384	0.73579
									1803.31	0.79277	0.74148
									1801.38	0.81248	0.74474
									1799.45	0.83173	0.74689
									1797.52	0.84815	0.74904
									1795.59	0.86007	0.75228
									1793.66	0.86682	0.75703
									1791.73	0.86839	0.76234
									1789.81	0.86507	0.76635
									1787.88	0.85763	0.76755
									1785.95	0.84822	0.76562
									1784.02	0.83914	0.76061
									1782.09	0.83182	0.75271
									1780.16	0.82763	0.74282
									1778.23	0.82715	0.73226
									1776.31	0.82968	0.72232
									1774.38	0.83447	0.71386
									1772.45	0.84077	0.70672
									1770.52	0.84667	0.69933
									1768.59	0.84971	0.69004
									1766.66	0.84784	0.6779
									1764.73	0.83951	0.66241
									1762.8	0.82444	0.64407
									1760.88	0.80362	0.6247
									1758.95	0.77866	0.60646
									1757.02	0.75244	0.59118
									1755.09	0.72811	0.57994
									1753.16	0.70777	0.57269
									1751.23	0.69298	0.56858
									1749.3	0.68425	0.56611
									1747.37	0.68063	0.56342
									1745.45	0.68093	0.55938
									1743.52	0.68395	0.55383
									1741.59	0.68788	0.54693
									1739.66	0.69081	0.53902
									1737.73	0.69081	0.53058
									1735.8	0.68658	0.52258
									1733.87	0.67809	0.51604
									1731.95	0.66531	0.51081
									1730.02	0.64856	0.50589
									1728.09	0.6295	0.50048
									1726.16	0.60998	0.49386
									1724.23	0.5916	0.48564
									1722.3	0.57547	0.47571
									1720.37	0.56192	0.46414
									1718.44	0.55126	0.45184
									1716.52	0.54357	0.44
									1714.59	0.53772	0.42916
									1712.66	0.53208	0.41928
									1710.73	0.52532	0.4099
									1708.8	0.51639	0.40045
									1706.87	0.50462	0.39068
									1704.94	0.48976	0.38025
									1703.02	0.47188	0.36883
									1701.09	0.45196	0.35672
									1699.16	0.43134	0.34456
									1697.23	0.41075	0.33275
									1695.3	0.39123	0.32166
									1693.37	0.3734	0.31136
									1691.44	0.35681	0.30141
									1689.51	0.3415	0.29151
									1687.59	0.32712	0.28145
									1685.66	0.31304	0.27113
									1683.73	0.2991	0.2608
									1681.8	0.2847	0.25032
									1679.87	0.26879	0.23952
									1677.94	0.25106	0.22866
									1676.01	0.23184	0.21798
									1674.09	0.2115	0.20759
									1672.16	0.19022	0.19736
									1670.23	0.1687	0.18702
									1668.3	0.14768	0.17666
									1666.37	0.12727	0.16635
									1664.44	0.10755	0.15598
									1662.51	0.08898	0.14575
									1660.58	0.07157	0.13606
									1658.66	0.05515	0.12703
									1656.73	0.03977	0.11856
									1654.8	0.02541	0.11049
									1652.87	0.0122	0.10288
									1650.94	1.72e-05	0.096
									1649.01	-0.01169	0.08975
									1647.08	-0.02303	0.08406
									1645.16	-0.03356	0.07912
									1643.23	-0.04318	0.07481
									1641.3	-0.05205	0.07089
									1639.37	-0.06026	0.06727
									1637.44	-0.06788	0.06403
									1635.51	-0.0748	0.06122
									1633.58	-0.08097	0.05869
									1631.65	-0.08675	0.05618
									1629.73	-0.09237	0.05362
									1627.8	-0.0978	0.05117
									1625.87	-0.10309	0.04888
									1623.94	-0.10833	0.04664
									1622.01	-0.11353	0.04441
									1620.08	-0.11894	0.04209
									1618.15	-0.12482	0.03961
									1616.23	-0.13127	0.03714
									1614.3	-0.1383	0.03466
									1612.37	-0.14591	0.03181
									1610.44	-0.15421	0.02852
									1608.51	-0.16341	0.02504
									1606.58	-0.17357	0.02146
									1604.65	-0.18444	0.01775
									1602.72	-0.1952	0.01437
									1600.8	-0.20504	0.01175
									1598.87	-0.21368	0.00967
									1596.94	-0.22148	0.00784
									1595.01	-0.22888	0.00617
									1593.08	-0.23586	0.00445
									1591.15	-0.24208	0.00291
									1589.22	-0.24735	0.00195
									1587.3	-0.25164	0.00147
									1585.37	-0.25493	0.00109
									1583.44	-0.25719	0.00093
									1581.51	-0.25849	0.00099
									1579.58	-0.25895	0.00087
									1577.65	-0.2585	0.00065
									1575.72	-0.25707	0.00063
									1573.79	-0.25479	0.0009
									1571.87	-0.25193	0.0013
									1569.94	-0.24871	0.00195
									1568.01	-0.24517	0.00279
									1566.08	-0.24126	0.00355
									1564.15	-0.23717	0.00421
									1562.22	-0.23323	0.00497
									1560.29	-0.22964	0.00583
									1558.37	-0.22667	0.00666
									1556.44	-0.22436	0.00737
									1554.51	-0.22258	0.0079
									1552.58	-0.22116	0.00822
									1550.65	-0.22013	0.00844
									1548.72	-0.21967	0.00867
									1546.79	-0.21968	0.0089
									1544.86	-0.21985	0.00887
									1542.94	-0.21987	0.00851
									1541.01	-0.2197	0.00818
									1539.08	-0.21938	0.00818
									1537.15	-0.21906	0.00839
									1535.22	-0.21851	0.00859
									1533.29	-0.21734	0.00879
									1531.36	-0.21575	0.00915
									1529.44	-0.21406	0.0096
									1527.51	-0.21214	0.01004
									1525.58	-0.21002	0.01063
									1523.65	-0.20781	0.01136
									1521.72	-0.20553	0.01203
									1519.79	-0.20336	0.01257
									1517.86	-0.20154	0.01306
									1515.93	-0.20011	0.01343
									1514.01	-0.1991	0.01371
									1512.08	-0.19868	0.01396
									1510.15	-0.19886	0.01403
									1508.22	-0.19942	0.01386
									1506.29	-0.20009	0.01366
									1504.36	-0.20104	0.01339
									1502.43	-0.20282	0.01279
									1500.51	-0.20563	0.01196
									1498.58	-0.20929	0.01107
									1496.65	-0.21387	0.00994
									1494.72	-0.21935	0.00834
									1492.79	-0.22558	0.00653
									1490.86	-0.2325	0.00492
									1488.93	-0.23997	0.00362
									1487	-0.24764	0.00248
									1485.08	-0.25498	0.00138
									1483.15	-0.26137	0.00049
									1481.22	-0.26626	0.00031
									1479.29	-0.26958	0.00031
									1477.36	-0.27167	0.00062
									1475.43	-0.27168	0.00115
									1473.5	-0.27168	0.00128
									1471.58	-0.27168	0.00117
									1469.65	-0.27154	0.00115
									1467.72	-0.27124	0.00105
									1465.79	-0.27103	0.00088
									1463.86	-0.27134	0.00094
									1461.93	-0.27153	0.00123
									1460	-0.27154	0.00144
									1458.07	-0.27124	0.00152
									1456.15	-0.27046	0.00136
									1454.22	-0.26949	0.00113
									1452.29	-0.26826	0.00079
									1450.36	-0.26644	0.00037
									1448.43	-0.26358	0.00037
									1446.5	-0.25927	0.0007
									1444.57	-0.25279	0.00139
									1442.65	-0.24358	0.00275
									1440.72	-0.23177	0.00507
									1438.79	-0.21814	0.00815
									1436.86	-0.20363	0.0118
									1434.93	-0.1895	0.01568
									1433	-0.17797	0.01923
									1431.07	-0.17208	0.02131
									1429.14	-0.17491	0.02062
									1427.22	-0.18767	0.01695
									1425.29	-0.20664	0.01168
									1423.36	-0.22062	0.00784
									1421.43	-0.21335	0.01013
									1419.5	-0.17413	0.02331
									1417.57	-0.1094	0.04802
									1415.64	-0.03925	0.07888
									1413.72	0.02037	0.10887
									1411.79	0.06573	0.13384
									1409.86	0.09967	0.15286
									1407.93	0.12633	0.16703
									1406	0.14948	0.17836
									1404.07	0.17151	0.18866
									1402.14	0.19351	0.19934
									1400.21	0.21603	0.21174
									1398.29	0.23922	0.2269
									1396.36	0.26295	0.24476
									1394.43	0.28673	0.26467
									1392.5	0.30955	0.28597
									1390.57	0.33075	0.30786
									1388.64	0.35082	0.32938
									1386.71	0.37083	0.34986
									1384.79	0.39131	0.36871
									1382.86	0.41243	0.38525
									1380.93	0.43439	0.39885
									1379	0.45708	0.40938
									1377.07	0.48006	0.41767
									1375.14	0.50307	0.42503
									1373.21	0.52553	0.43239
									1371.28	0.54623	0.44047
									1369.36	0.56445	0.45083
									1367.43	0.58039	0.466
									1365.5	0.59487	0.48875
									1363.57	0.60928	0.52078
									1361.64	0.62409	0.55983
									1359.71	0.6385	0.59898
									1357.78	0.6531	0.63094
									1355.85	0.6698	0.65223
									1353.93	0.68981	0.6631
									1352	0.71285	0.66552
									1350.07	0.73731	0.66205
									1348.14	0.7606	0.65593
									1346.21	0.77989	0.65049
									1344.28	0.79284	0.64814
									1342.35	0.79834	0.65023
									1340.43	0.79704	0.65691
									1338.5	0.7905	0.66705
									1336.57	0.78058	0.67856
									1334.64	0.76902	0.68854
									1332.71	0.7574	0.69421
									1330.78	0.74762	0.6949
									1328.85	0.74199	0.69253
									1326.92	0.74232	0.68973
									1325	0.74929	0.68827
									1323.07	0.76217	0.68853
									1321.14	0.77879	0.68955
									1319.21	0.79612	0.6897
									1317.28	0.81107	0.68752
									1315.35	0.82047	0.68216
									1313.42	0.82174	0.6741
									1311.5	0.81359	0.66523
									1309.57	0.79645	0.65782
									1307.64	0.77269	0.6539
									1305.71	0.7461	0.65474
									1303.78	0.72085	0.66017
									1301.85	0.70091	0.66831
									1299.92	0.68928	0.67636
									1297.99	0.68739	0.68152
									1296.07	0.69519	0.68171
									1294.14	0.71098	0.6765
									1292.21	0.73186	0.66754
									1290.28	0.7542	0.65761
									1288.35	0.77375	0.64946
									1286.42	0.78611	0.64503
									1284.49	0.78819	0.64461
									1282.57	0.77862	0.64703
									1280.64	0.75766	0.64982
									1278.71	0.72782	0.64974
									1276.78	0.6936	0.64439
									1274.85	0.65964	0.63299
									1272.92	0.62952	0.6163
									1270.99	0.60549	0.5963
									1269.06	0.5881	0.57516
									1267.14	0.5757	0.55417
									1265.21	0.56461	0.53291
									1263.28	0.54961	0.509
									1261.35	0.52446	0.47862
									1259.42	0.48316	0.43829
									1257.49	0.42242	0.38742
									1255.56	0.34488	0.32943
									1253.64	0.26087	0.27131
									1251.71	0.18701	0.22307
									1249.78	0.14026	0.19432
									1247.85	0.12954	0.18945
									1245.92	0.15201	0.20654
									1243.99	0.19643	0.23981
									1242.06	0.25031	0.28277
									1240.13	0.30498	0.3306
									1238.21	0.35694	0.38063
									1236.28	0.40701	0.43106
									1234.35	0.45762	0.4798
									1232.42	0.51069	0.52474
									1230.49	0.56695	0.5642
									1228.56	0.62549	0.59737
									1226.63	0.68318	0.62492
									1224.71	0.7353	0.64898
									1222.78	0.77707	0.67244
									1220.85	0.80498	0.69791
									1218.92	0.81754	0.72666
									1216.99	0.81587	0.75805
									1215.06	0.80376	0.78935
									1213.13	0.78671	0.81681
									1211.2	0.77059	0.83754
									1209.28	0.76055	0.85089
									1207.35	0.76046	0.8583
									1205.42	0.77235	0.86282
									1203.49	0.79639	0.8683
									1201.56	0.83079	0.87833
									1199.63	0.87191	0.89524
									1197.7	0.915	0.91872
									1195.78	0.95453	0.94558
									1193.85	0.98448	0.97097
									1191.92	1	0.99008
									1189.99	1.00088	1
									1188.06	0.9861	1.00122
									1186.13	0.95941	0.997
									1184.2	0.92619	0.99041
									1182.27	0.89278	0.98575
									1180.35	0.86546	0.98578
									1178.42	0.8488	0.99083
									1176.49	0.84516	0.9982
									1174.56	0.85467	1.00272
									1172.63	0.87532	0.99929
									1170.7	0.9041	0.98604
									1168.77	0.93753	0.96538
									1166.85	0.9713	0.94196
									1164.92	0.99992	0.91979
									1162.99	1.0165	0.90048
									1161.06	1.01526	0.88371
									1159.13	0.99223	0.86933
									1157.2	0.95065	0.85964
									1155.27	0.89875	0.85765
									1153.34	0.84619	0.86232
									1151.42	0.8011	0.86824
									1149.49	0.76899	0.86993
									1147.56	0.75316	0.86471
									1145.63	0.75466	0.8529
									1143.7	0.77244	0.83732
									1141.77	0.80369	0.82247
									1139.84	0.84385	0.81315
									1137.92	0.88682	0.81269
									1135.99	0.92593	0.82154
									1134.06	0.95472	0.83702
									1132.13	0.96755	0.8541
									1130.2	0.9616	0.86698
									1128.27	0.93799	0.8713
									1126.34	0.90104	0.866
									1124.41	0.85689	0.85328
									1122.49	0.81286	0.83712
									1120.56	0.77629	0.82219
									1118.63	0.75285	0.81318
									1116.7	0.74574	0.81349
									1114.77	0.75573	0.8237
									1112.84	0.78141	0.84045
									1110.91	0.81952	0.85792
									1108.99	0.8653	0.87078
									1107.06	0.91286	0.87609
									1105.13	0.95566	0.87449
									1103.2	0.98675	0.86942
									1101.27	1	0.86401
									1099.34	0.99319	0.86045
									1097.41	0.96648	0.8604
									1095.48	0.92444	0.86404
									1093.56	0.87422	0.86992
									1091.63	0.82431	0.87543
									1089.7	0.78286	0.87744
									1087.77	0.75644	0.87394
									1085.84	0.74891	0.86412
									1083.91	0.76042	0.848
									1081.98	0.78807	0.82769
									1080.06	0.82644	0.80725
									1078.13	0.8686	0.79103
									1076.2	0.90739	0.78266
									1074.27	0.93543	0.78388
									1072.34	0.94679	0.79363
									1070.41	0.93891	0.80772
									1068.48	0.9127	0.8198
									1066.55	0.87276	0.82454
									1064.63	0.82682	0.82054
									1062.7	0.78348	0.81032
									1060.77	0.75014	0.7981
									1058.84	0.731	0.78707
									1056.91	0.72651	0.77834
									1054.98	0.73526	0.77289
									1053.05	0.75557	0.77244
									1051.13	0.78488	0.77718
									1049.2	0.81921	0.78411
									1047.27	0.85322	0.78814
									1045.34	0.88058	0.78501
									1043.41	0.89529	0.77389
									1041.48	0.89352	0.75734
									1039.55	0.87506	0.74019
									1037.62	0.84319	0.72793
									1035.7	0.80331	0.72455
									1033.77	0.76189	0.7312
									1031.84	0.7255	0.74571
									1029.91	0.69963	0.76341
									1027.98	0.68797	0.7788
									1026.05	0.69205	0.7871
									1024.12	0.71076	0.78639
									1022.2	0.74045	0.77872
									1020.27	0.77584	0.76814
									1018.34	0.81037	0.75848
									1016.41	0.83682	0.75295
									1014.48	0.84878	0.75384
									1012.55	0.84258	0.76094
									1010.62	0.81855	0.77087
									1008.69	0.78066	0.77835
									1006.77	0.73443	0.77824
									1004.84	0.68646	0.76789
									1002.91	0.64345	0.7481
									1000.98	0.61004	0.72157
									999.051	0.58828	0.69215
									997.122	0.57794	0.66442
									995.194	0.5764	0.64098
									993.265	0.57899	0.62166
									991.336	0.57986	0.60444
									989.408	0.57329	0.58561
									987.479	0.5555	0.56123
									985.55	0.52467	0.52942
									983.622	0.4812	0.49108
									981.693	0.4285	0.44876
									979.764	0.37135	0.40505
									977.836	0.31349	0.36165
									975.907	0.25706	0.31858
									973.978	0.20176	0.27394
									972.05	0.1434	0.22505
									970.121	0.07454	0.17054
									968.192	-0.00998	0.11313
									966.264	-0.10276	0.06126
									964.335	-0.18134	0.02528
									962.406	-0.22439	0.00894
									960.478	-0.22731	0.00823
									958.549	-0.1985	0.01895
									956.62	-0.1508	0.03893
									954.692	-0.09922	0.0633
									952.763	-0.05727	0.08485
									950.834	-0.03237	0.09874
									948.906	-0.02494	0.10397
									946.977	-0.03041	0.10249
									945.048	-0.04247	0.09732
									943.12	-0.05675	0.09024
									941.191	-0.07226	0.08164
									939.262	-0.08991	0.07162
									937.334	-0.11	0.06058
									935.405	-0.13184	0.04915
									933.476	-0.15453	0.03803
									931.548	-0.17725	0.0278
									929.619	-0.1991	0.01886
									927.69	-0.21869	0.01165
									925.762	-0.23488	0.00671
									923.833	-0.24762	0.00393
									921.904	-0.25724	0.00239
									919.976	-0.26372	0.00137
									918.047	-0.26748	0.00065
									916.118	-0.26962	0.00026
									914.19	-0.27086	0.00025
									912.261	-0.27161	0.00025
									910.332	-0.27176	0.00025
									908.404	-0.27176	0.00025
									906.475	-0.2714	0.00025
									904.546	-0.26972	0.00025
									902.618	-0.26551	0.00058
									900.689	-0.257	0.0023
									898.76	-0.24279	0.00526
									896.832	-0.22207	0.01083
									894.903	-0.1946	0.02018
									892.974	-0.16092	0.03364
									891.046	-0.12299	0.05118
									889.117	-0.08321	0.07173
									887.188	-0.04341	0.09398
									885.26	-0.00441	0.11759
									883.331	0.03409	0.14249
									881.402	0.07351	0.16852
									879.473	0.11559	0.19549
									877.545	0.16123	0.2232
									875.616	0.21013	0.25117
									873.687	0.26018	0.27895
									871.759	0.30751	0.30674
									869.83	0.34769	0.33518
									867.901	0.37737	0.36523
									865.973	0.39567	0.39767
									864.044	0.4052	0.43196
									862.115	0.4108	0.4661
									860.187	0.41798	0.49713
									858.258	0.43171	0.52276
									856.329	0.4556	0.5427
									854.401	0.49134	0.55812
									852.472	0.5384	0.57176
									850.543	0.59379	0.58788
									848.615	0.65202	0.61022
									846.686	0.7057	0.64023
									844.757	0.74685	0.67574
									842.829	0.76894	0.7112
									840.9	0.76954	0.74031
									838.971	0.75168	0.759
									837.043	0.72241	0.76693
									835.114	0.69028	0.76744
									833.185	0.66404	0.76642
									831.257	0.65082	0.77027
									829.328	0.65475	0.78395
									827.399	0.67709	0.80901
									825.471	0.71694	0.84195
									823.542	0.77154	0.8749
									821.613	0.83489	0.899
									819.685	0.89739	0.90832
									817.756	0.94822	0.90193
									815.827	0.97792	0.88357
									813.899	0.98011	0.86034
									811.97	0.95388	0.84019
									810.041	0.90465	0.82884
									808.113	0.84231	0.82848
									806.184	0.77847	0.83752
									804.255	0.72408	0.85061
									802.327	0.68795	0.86015
									800.398	0.6753	0.8598
