# Supplementary material for: Efficient lateral-structure perovskite single crystal solar cells with high operational stability
Source: Nat Commun. 2020 Jan 14;11:274. doi: 10.1038/s41467-019-13998-2 (PMC6959261; doi:10.1038/s41467-019-13998-2)
Supplement: Supplementary file 4 — Source Data [file 41467_2019_13998_MOESM4_ESM.zip › Figure4.xlsx]

## Sheet: Sheet1
Figure 4c				Figure 4d
2θ (degree)	Intensity			Voltage (V)	Current (A)
	w/o MAI	with MAI			w/o MAI	with MAI
10.02	1806.8	1762.6		0	-5.38716e-11	-2.32557E-11
10.03	1823.6	1759.9		0.1	3.2075e-10	8.53597E-11
10.04	1840.3	1757.2		0.2	6.6551e-10	1.71283E-10
10.05	1840.8	1751.9		0.3	9.30381e-10	2.53011E-10
10.06	1827.5	1744.3		0.4	1.1721e-09	3.44811E-10
10.07	1814.1	1736.6		0.5	1.45773e-09	4.53852E-10
10.08	1817.5	1734.6		0.6	1.67274e-09	4.83627E-10
10.09	1822.5	1733.1		0.7	1.97628e-09	5.70644E-10
10.1	1832	1736.3		0.8	2.25088e-09	7.22201E-10
10.11	1853	1751.1		0.9	2.48925e-09	7.74537E-10
10.12	1873.9	1766		1	2.74757e-09	1.04784E-9
10.13	1891.6	1762.2		1.1	3.03073e-09	1.46057E-9
10.14	1907.6	1748.8		1.2	3.44213e-09	2.10396E-9
10.15	1921.8	1737		1.3	3.83948e-09	3.05574E-9
10.16	1890.2	1763.2		1.4	4.47381e-09	4.40625E-9
10.17	1858.6	1789.5		1.5	5.17658e-09	6.22033E-9
10.18	1843.6	1810.9		1.6	6.06974e-09	8.52011E-9
10.19	1852.4	1825.4		1.7	7.24258e-09	1.12905E-8
10.2	1861.1	1839.9		1.8	8.65144e-09	1.45871E-8
10.21	1858.2	1816.7		1.9	1.0337e-08	1.83341E-8
10.22	1852.1	1783.2		2	1.21162e-08	2.24408E-8
10.23	1852.1	1763.5		2.1	1.42208e-08	2.70355E-8
10.24	1884.1	1816.8		2.2	1.65309e-08	3.15217E-8
10.25	1916	1870.1		2.3	1.89626e-08	3.64162E-8
10.26	1901.8	1892.2		2.4	2.1662e-08	4.13683E-8
10.27	1847	1886.8		2.5	2.43597e-08	4.72148E-8
10.28	1792.1	1881.5		2.6	2.70646e-08	5.24782E-8
10.29	1814.3	1878.6		2.7	3.02298e-08	5.86441E-8
10.3	1844.4	1875.9		2.8	3.31717e-08	6.38436E-8
10.31	1869.4	1866		2.9	3.64566e-08	7.00092E-8
10.32	1881.6	1837.4		3	3.96442e-08	7.55718E-8
10.33	1893.8	1808.9		3.1	4.28062e-08	8.07504E-8
10.34	1899.7	1803		3.2	4.60434e-08	8.57467E-8
10.35	1902.4	1809.1		3.3	4.93365e-08	9.14212E-8
10.36	1904.4	1814.1		3.4	5.26732e-08	9.65118E-8
10.37	1883.5	1781.7		3.5	5.56202e-08	1.01274E-7
10.38	1862.5	1749.4		3.6	5.92087e-08	1.05963E-7
10.39	1853.2	1735.5		3.7	6.23992e-08	1.10123E-7
10.4	1861.2	1749.2		3.8	6.56574e-08	1.18109E-7
10.41	1869.2	1762.9		3.9	6.8636e-08	1.20179E-7
10.42	1876.6	1761.6		4	7.16369e-08	1.29303E-7
10.43	1883.9	1755.9		4.1	7.43499e-08	1.34662E-7
10.44	1888.9	1754.8		4.2	7.76026e-08	1.39561E-7
10.45	1881.7	1780.3		4.3	8.06294e-08	1.42061E-7
10.46	1874.4	1805.9		4.4	8.35908e-08	1.48125E-7
10.47	1869.2	1829.2		4.5	8.66163e-08	1.52583E-7
10.48	1865.8	1850.5		4.6	8.94371e-08	1.59986E-7
10.49	1862.3	1871.8		4.7	9.29936e-08	1.70965E-7
10.5	1905.1	1902.7		4.8	9.61536e-08	1.78705E-7
10.51	1953.1	1934.7		4.9	9.86792e-08	1.86389E-7
10.52	1978.1	1949.9		5	1.02108e-07	1.90226E-7
10.53	1941.5	1920.2		5.1	1.06033e-07	1.98774E-7
10.54	1904.9	1890.5		5.2	1.07844e-07	2.12432E-7
10.55	1894	1867.7		5.3	1.11392e-07	2.24402E-7
10.56	1897	1848.7		5.4	1.14385e-07	2.36754E-7
10.57	1899.6	1830.5		5.5	1.16653e-07	2.47742E-7
10.58	1881	1855.6		5.6	1.20709e-07	2.51304E-7
10.59	1862.3	1880.8		5.7	1.22211e-07	2.61765E-7
10.6	1855.5	1883		5.8	1.26869e-07	2.74348E-7
10.61	1866.9	1849.8		5.9	1.29544e-07	2.76484E-7
10.62	1878.3	1816.7		6	1.31949e-07	2.7814E-7
10.63	1912.9	1832.7		6.1	1.35299e-07	2.98498E-7
10.64	1954.4	1863.5		6.2	1.38979e-07	3.21373E-7
10.65	1990.3	1890.7		6.3	1.41807e-07	3.42529E-7
10.66	1992.6	1895.7		6.4	1.43884e-07	3.61236E-7
10.67	1994.9	1900.6		6.5	1.48047e-07	3.65307E-7
10.68	1991.1	1895		6.6	1.50885e-07	3.75752E-7
10.69	1981.6	1879.3		6.7	1.54414e-07	3.88013E-7
10.7	1972.1	1863.7		6.8	1.58854e-07	3.8763E-7
10.71	1991.7	1871.1		6.9	1.62616e-07	3.90473E-7
10.72	2014.9	1881.4		7	1.65462e-07	4.09033E-7
10.73	2030.7	1888.4
10.74	2025.7	1886.1
10.75	2020.8	1883.8
10.76	1993.8	1868
10.77	1954.2	1844.3
10.78	1915.3	1821.3
10.79	1946.2	1848.7
10.8	1977	1876.1
10.81	1995	1888.9
10.82	1992.3	1878.2
10.83	1989.6	1867.6
10.84	1995.6	1880
10.85	2004.4	1899.8
10.86	2009.1	1915.8
10.87	1987.4	1906.6
10.88	1965.7	1897.5
10.89	1964.5	1883
10.9	1983.1	1863.2
10.91	2001.8	1843.4
10.92	1981.9	1832.9
10.93	1956.7	1823.8
10.94	1945	1818.5
10.95	1972.4	1824.2
10.96	1999.8	1829.9
10.97	2015.7	1829.8
10.98	2024.9	1826.4
10.99	2034	1823.1
11	2042.4	1841.7
11.01	2050.8	1860.4
11.02	2051.3	1870.3
11.03	2038.7	1865.7
11.04	2026.1	1861.1
11.05	2002.1	1859.1
11.06	1974.3	1858
11.07	1952.8	1860.2
11.08	1974.8	1886.1
11.09	1996.9	1912
11.1	2005.5	1911.5
11.11	2000.6	1884.5
11.12	1995.6	1857.4
11.13	1990	1874.6
11.14	1984.3	1898.2
11.15	1988.5	1915.4
11.16	2023.2	1913.2
11.17	2057.8	1910.9
11.18	2050.9	1929.8
11.19	2018.5	1961.8
11.2	1986.2	1993.8
11.21	1973.9	1944.8
11.22	1961.7	1895.3
11.23	1959.3	1870.5
11.24	1973.8	1888
11.25	1988.3	1905.5
11.26	2004.7	1882.3
11.27	2021.9	1845
11.28	2036.4	1818.6
11.29	2031	1874.9
11.3	2025.7	1931.3
11.31	2030.1	1954.6
11.32	2044.6	1943.5
11.33	2059	1932.5
11.34	2057.1	1880
11.35	2052.5	1821
11.36	2045.6	1779.4
11.37	2031.6	1793.4
11.38	2017.5	1807.5
11.39	2037.2	1819.3
11.4	2078.3	1829.6
11.41	2119.4	1839.9
11.42	2102.4	1889.6
11.43	2084.5	1939.8
11.44	2068.3	1978.7
11.45	2055.4	1997.4
11.46	2042.4	2016
11.47	2062.8	1990.3
11.48	2095.1	1948.4
11.49	2121.7	1915.7
11.5	2100.4	1959.1
11.51	2079.1	2002.5
11.52	2064.5	2006.7
11.53	2057.3	1968.6
11.54	2050	1930.5
11.55	2080.9	1932.5
11.56	2118.3	1941.3
11.57	2144.5	1948
11.58	2133.4	1948
11.59	2122.4	1948
11.6	2099.8	1945.5
11.61	2069.8	1941.3
11.62	2039.7	1937.1
11.63	2051.7	1944.1
11.64	2064.6	1951.3
11.65	2065.4	1958.7
11.66	2043.7	1966.3
11.67	2022	1973.9
11.68	2032.3	1983.5
11.69	2054.8	1993.7
11.7	2074.6	2001.9
11.71	2070.8	1990.9
11.72	2067	1979.8
11.73	2050.8	1965.2
11.74	2020.7	1946.5
11.75	1990.6	1927.9
11.76	2003.7	1907.6
11.77	2024.7	1887
11.78	2041.2	1877.4
11.79	2041.9	1906.3
11.8	2042.7	1935.3
11.81	2044.1	1951.8
11.82	2046	1959.8
11.83	2047.9	1967.8
11.84	2031.8	1978.3
11.85	2015	1989
11.86	2007.9	1982.4
11.87	2019.3	1942.8
11.88	2030.8	1903.2
11.89	2036.2	1895.8
11.9	2039.2	1901.2
11.91	2039.2	1910.2
11.92	2007.9	1956.7
11.93	1976.7	2003.1
11.94	1971.5	2020.6
11.95	1996.3	2004.6
11.96	2021	1988.6
11.97	2038.7	1962.4
11.98	2055.1	1934.2
11.99	2068.8	1917.6
12	2072.6	1943.9
12.01	2076.4	1970.1
12.02	2061.2	1956.4
12.03	2032.7	1914.5
12.04	2004.1	1872.6
12.05	1984.7	1918.2
12.06	1965.7	1967.3
12.07	1966.6	1990.8
12.08	2007.4	1963.4
12.09	2048.1	1936
12.1	2050.3	1924.5
12.11	2036.6	1919.5
12.12	2027.5	1918.1
12.13	2070.6	1956.2
12.14	2113.6	1994.3
12.15	2134.9	2013.4
12.16	2130.3	2010
12.17	2125.8	2006.6
12.18	2101.6	1981.3
12.19	2073.4	1951.6
12.2	2057.3	1923.7
12.21	2088.1	1902.8
12.22	2119	1881.8
12.23	2122.3	1887.8
12.24	2105.6	1913.3
12.25	2088.8	1938.8
12.26	2082.9	1949.8
12.27	2077.6	1960.1
12.28	2077.6	1971.3
12.29	2088.6	1984.7
12.3	2099.7	1998
12.31	2118.2	2002.3
12.32	2139.9	2002.6
12.33	2157	2003.3
12.34	2115.8	2007.5
12.35	2074.7	2011.7
12.36	2072	1991
12.37	2116.5	1939.6
12.38	2161.1	1888.2
12.39	2168.1	1902.5
12.4	2166.9	1931
12.41	2161.8	1958.8
12.42	2140.5	1983.6
12.43	2119.2	2008.4
12.44	2135.2	2024
12.45	2179.3	2032.7
12.46	2223.5	2041.5
12.47	2184.7	2042.7
12.48	2140.9	2043.5
12.49	2121.5	2060.8
12.5	2154.7	2113.7
12.51	2187.8	2166.7
12.52	2194.3	2135.1
12.53	2189	2065.8
12.54	2184.2	2000.5
12.55	2186.8	1992.9
12.56	2189.5	1985.3
12.57	2182.1	1988.2
12.58	2161.9	2004.6
12.59	2141.8	2020.9
12.6	2127.2	2020.3
12.61	2113.8	2015.7
12.62	2109.5	2008.9
12.63	2144.1	1992.1
12.64	2178.8	1975.4
12.65	2191.9	1995.8
12.66	2188.1	2045.3
12.67	2184.2	2094.8
12.68	2131.3	2065.9
12.69	2074.9	2031.7
12.7	2034.8	2009.4
12.71	2031	2014
12.72	2027.2	2018.6
12.73	2062.2	1998.7
12.74	2115.1	1967.4
12.75	2164.5	1940.3
12.76	2155.7	1981.1
12.77	2147	2021.8
12.78	2147.9	2047.5
12.79	2161.6	2053.2
12.8	2175.3	2058.9
12.81	2145.5	2032.4
12.82	2105.1	1998.1
12.83	2076.8	1975.8
12.84	2103.9	2008.2
12.85	2130.9	2040.5
12.86	2129.9	2037.1
12.87	2106.3	2004.7
12.88	2082.7	1972.4
12.89	2053.8	1987.3
12.9	2024.5	2006
12.91	2023.2	2016.6
12.92	2087.2	2008.6
12.93	2151.2	2000.6
12.94	2151.7	1997.7
12.95	2121.6	1997.4
12.96	2093.7	1997.6
12.97	2107.8	2010.2
12.98	2121.9	2022.7
12.99	2131.6	2015.7
13	2135.4	1981.8
13.01	2139.2	1947.9
13.02	2133.3	1943.7
13.03	2124.9	1947.2
13.04	2113.1	1950.3
13.05	2084.6	1952.2
13.06	2056	1954.1
13.07	2061.2	1970.5
13.08	2094.8	1999.1
13.09	2128.3	2027.7
13.1	2129.6	2011.1
13.11	2128.1	1990.6
13.12	2125.9	1980.5
13.13	2122.1	1995.7
13.14	2118.3	2010.9
13.15	2088.1	2004.8
13.16	2044.7	1988.1
13.17	2005.1	1972.3
13.18	2056.9	1980.7
13.19	2108.7	1989.1
13.2	2137.3	2000
13.21	2133.1	2014.5
13.22	2128.9	2028.9
13.23	2117.8	2016.7
13.24	2104.8	1997.3
13.25	2095.9	1979.5
13.26	2107.7	1970.4
13.27	2119.5	1961.2
13.28	2112.8	1977
13.29	2089.9	2014.3
13.3	2067.1	2051.6
13.31	2071.6	2027.6
13.32	2078.8	1997.5
13.33	2077.2	1978.1
13.34	2053.2	1985.3
13.35	2029.2	1992.5
13.36	2036.5	1995.8
13.37	2060.1	1996.9
13.38	2082.4	1997.1
13.39	2063.4	1970.1
13.4	2044.3	1943.1
13.41	2036.2	1934.4
13.42	2044.2	1952.7
13.43	2052.2	1971
13.44	2055.5	1998.8
13.45	2057.4	2029.2
13.46	2060.6	2044.9
13.47	2071.3	1979
13.48	2082	1913.1
13.49	2090.2	1920.8
13.5	2096.3	1994.3
13.51	2102.4	2067.8
13.52	2067.6	2047.9
13.53	2028.4	2017.8
13.54	2011.9	2000.1
13.55	2054.9	2014.9
13.56	2097.9	2029.8
13.57	2085.6	2032
13.58	2043.3	2027.5
13.59	2001.3	2023.5
13.6	1969.7	2042.9
13.61	1938.1	2062.3
13.62	1948.8	2058.3
13.63	2023.8	2018.7
13.64	2098.8	1979.1
13.65	2134.8	1982.6
13.66	2159.2	1999
13.67	2175.1	2011.9
13.68	2141.2	2004.3
13.69	2107.3	1996.7
13.7	2102.3	2002.9
13.71	2124	2021.9
13.72	2145.7	2041
13.73	2118.1	2019.9
13.74	2084.6	1994
13.75	2060	1981.6
13.76	2060	2006.4
13.77	2060	2031.1
13.78	2077.8	2047.1
13.79	2105.6	2058.1
13.8	2133	2068.5
13.81	2131.5	2034.6
13.82	2129.9	2000.7
13.83	2121.3	1984.9
13.84	2101.5	1997.5
13.85	2081.7	2010
13.86	2071.8	2020.8
13.87	2064.9	2031.1
13.88	2059.9	2037.8
13.89	2066.8	2021.8
13.9	2073.6	2005.8
13.91	2074.7	1996.6
13.92	2070.1	1994
13.93	2065.5	1991.3
13.94	2061.6	1988.3
13.95	2057.8	1985.3
13.96	2059.8	1984.7
13.97	2078.5	1991.1
13.98	2097.1	1997.6
13.99	2135.3	2011.8
14	2184.8	2030.5
14.01	2233.6	2048.8
14.02	2174.2	2015.7
14.03	2114.8	1982.5
14.04	2083.9	1971.6
14.05	2099.6	1996.7
14.06	2115.2	2021.8
14.07	2102.6	2045.5
14.08	2080.9	2068.7
14.09	2067.7	2092.2
14.1	2111.8	2116.9
14.11	2156	2141.7
14.12	2174.2	2130.7
14.13	2166.6	2084.2
14.14	2158.9	2037.8
14.15	2123.3	2024.7
14.16	2083.7	2016.3
14.17	2053.7	2019.2
14.18	2052.6	2056.2
14.19	2051.4	2093.1
14.2	2068.1	2097.7
14.21	2095.5	2082.9
14.22	2122.9	2068
14.23	2118.8	2062.7
14.24	2114.6	2057.3
14.25	2120.8	2055.3
14.26	2144.4	2058.7
14.27	2168	2062.1
14.28	2134	2046.5
14.29	2080.3	2024.4
14.3	2035.5	2004.7
14.31	2056.5	2002
14.32	2077.4	1999.3
14.33	2092.9	2021.5
14.34	2102.8	2069.1
14.35	2112.7	2116.7
14.36	2107.1	2083.7
14.37	2099.1	2038.4
14.38	2090.4	2010.7
14.39	2079.8	2038.5
14.4	2069.1	2066.3
14.41	2094.5	2077.2
14.42	2142.5	2077.6
14.43	2190.5	2078
14.44	2178.9	2067.1
14.45	2166.8	2056
14.46	2146.3	2050.8
14.47	2111.2	2055.7
14.48	2076.2	2060.7
14.49	2069.5	2039.3
14.5	2073	2008.4
14.51	2074.8	1982.4
14.52	2064.2	1994.5
14.53	2053.5	2006.7
14.54	2037.1	2025.8
14.55	2014.6	2052
14.56	1992.2	2078.3
14.57	2016.8	2066.9
14.58	2049.2	2049.4
14.59	2065.4	2039.5
14.6	2028.5	2054.3
14.61	1991.5	2069.2
14.62	1998.7	2061.4
14.63	2034.5	2038.9
14.64	2070.3	2016.4
14.65	2067.6	2032.8
14.66	2064.2	2049.9
14.67	2070.8	2072.1
14.68	2095.5	2103.3
14.69	2120.3	2134.5
14.7	2132	2100
14.71	2138.9	2041
14.72	2144.8	1990.2
14.73	2143.3	2011.9
14.74	2141.8	2033.6
14.75	2117.2	2036.8
14.76	2067.3	2019.7
14.77	2017.4	2002.6
14.78	2018.4	2002.9
14.79	2028.3	2006.3
14.8	2035.8	2011.2
14.81	2035.1	2021.1
14.82	2034.3	2031
14.83	2054.5	2045.7
14.84	2088.8	2063.6
14.85	2123.1	2081.5
14.86	2131.4	2057.6
14.87	2139	2032.4
14.88	2129.5	2014
14.89	2087.6	2008.3
14.9	2045.7	2002.6
14.91	2043.3	2006.5
14.92	2056.3	2014.1
14.93	2067.2	2021.1
14.94	2059.2	2022.7
14.95	2051.3	2024.2
14.96	2065.9	2026.1
14.97	2106.3	2028.4
14.98	2146.6	2030.6
14.99	2137.3	2027.8
15	2118.6	2024
15.01	2106.5	2029.6
15.02	2117.9	2069.2
15.03	2129.3	2108.8
15.04	2110.6	2122.1
15.05	2071	2117.1
15.06	2031.4	2112.2
15.07	2075.2	2101.4
15.08	2122	2090.3
15.09	2151.2	2068.3
15.1	2145.9	2024.9
15.11	2140.5	1981.5
15.12	2152.6	2003.7
15.13	2171.6	2052.4
15.14	2183.4	2097
15.15	2118.7	2096.6
15.16	2054	2096.2
15.17	2051.4	2075.5
15.18	2121.8	2031
15.19	2192.3	1986.4
15.2	2186.5	1993.9
15.21	2165.6	2011.8
15.22	2158.3	2024.7
15.23	2203.3	2018.6
15.24	2248.2	2012.5
15.25	2243.7	2032.4
15.26	2203.8	2070.8
15.27	2163.8	2109.3
15.28	2122	2075.3
15.29	2080.1	2038
15.3	2064.9	2009.6
15.31	2104.2	1999.3
15.32	2143.4	1989
15.33	2166.3	1998.9
15.34	2182.2	2017.1
15.35	2190.2	2034.8
15.36	2102.6	2045.5
15.37	2015	2056.2
15.38	1990.2	2067.2
15.39	2041.6	2078.6
15.4	2093	2090
15.41	2121.2	2073.1
15.42	2144.4	2050.3
15.43	2156.2	2030.4
15.44	2121.9	2022.4
15.45	2087.6	2014.4
15.46	2067.5	2042.4
15.47	2058	2097.3
15.48	2048.5	2152.1
15.49	2068.6	2133
15.5	2090.3	2109.8
15.51	2107	2087.2
15.52	2113	2065.8
15.53	2119.1	2044.5
15.54	2127.1	2049.1
15.55	2135.8	2065.1
15.56	2140.6	2078.9
15.57	2091.9	2063.3
15.58	2043.1	2047.7
15.59	2041.5	2045.7
15.6	2099	2061
15.61	2156.5	2076.2
15.62	2152.4	2087.4
15.63	2134.5	2097.7
15.64	2121.4	2097
15.65	2128.6	2049.8
15.66	2135.9	2002.5
15.67	2140.3	2001.6
15.68	2142.6	2036.2
15.69	2144.9	2070.9
15.7	2131.1	2051.9
15.71	2116.2	2029.4
15.72	2109.6	2022.3
15.73	2121	2049
15.74	2132.4	2075.6
15.75	2139.7	2089.5
15.76	2145	2097.5
15.77	2148.8	2105.2
15.78	2129.8	2107.8
15.79	2110.8	2110.5
15.8	2092.7	2105.1
15.81	2076	2089.1
15.82	2059.2	2073.1
15.83	2079.1	2070.9
15.84	2107.7	2072.1
15.85	2135.7	2076
15.86	2161.6	2092.4
15.87	2187.5	2108.7
15.88	2203.2	2112.8
15.89	2210.9	2107.1
15.9	2218.5	2101.4
15.91	2201.6	2070.5
15.92	2183	2037.8
15.93	2161.1	2023.1
15.94	2131.8	2049.8
15.95	2102.4	2076.4
15.96	2132.5	2097.7
15.97	2190.8	2116.3
15.98	2246.4	2132.9
15.99	2254	2111.2
16	2261.6	2089.5
16.01	2248.8	2092.6
16.02	2208.4	2129.1
16.03	2168.1	2165.7
16.04	2218.2	2153.5
16.05	2290.9	2129.1
16.06	2332.2	2113.6
16.07	2224	2139.8
16.08	2115.9	2166.1
16.09	2071.8	2159
16.1	2080.6	2124.4
16.11	2089.3	2089.7
16.12	2101.9	2106.7
16.13	2114.9	2128
16.14	2130.4	2144.8
16.15	2152.1	2150.9
16.16	2173.8	2157
16.17	2173.1	2130.4
16.18	2161.3	2087.8
16.19	2149	2048.7
16.2	2126.9	2087.5
16.21	2104.9	2126.4
16.22	2102	2163.8
16.23	2126	2199.2
16.24	2150	2234.6
16.25	2153.8	2225.4
16.26	2152.3	2204.5
16.27	2148.9	2181.2
16.28	2136.4	2146.2
16.29	2123.8	2111.1
16.3	2122.1	2098.9
16.31	2129.7	2106.1
16.32	2137.3	2113.4
16.33	2140.1	2101.5
16.34	2142.4	2087.8
16.35	2149.8	2084.1
16.36	2170	2105.5
16.37	2190.2	2126.8
16.38	2177.4	2128.5
16.39	2147.7	2120.1
16.4	2119.4	2112.1
16.41	2129.6	2114.4
16.42	2139.9	2116.7
16.43	2142.6	2106.2
16.44	2134.2	2077.2
16.45	2125.8	2048.3
16.46	2167.2	2055.4
16.47	2222.5	2072.6
16.48	2272.9	2101.7
16.49	2297.6	2195
16.5	2322.4	2288.2
16.51	2292.3	2291
16.52	2213.9	2213.6
16.53	2135.5	2136.3
16.54	2150.4	2119
16.55	2175.2	2108
16.56	2187.1	2101.9
16.57	2165.7	2108.8
16.58	2144.4	2115.6
16.59	2154.4	2093.6
16.6	2181.1	2056.3
16.61	2206.4	2021.7
16.62	2182.4	2083.7
16.63	2158.4	2145.8
16.64	2156.2	2173.4
16.65	2186.7	2149.4
16.66	2217.1	2125.4
16.67	2214	2121.2
16.68	2201	2122.7
16.69	2189.9	2114.7
16.7	2189.1	2051.8
16.71	2188.4	1989
16.72	2174.3	1989.6
16.73	2148	2048.3
16.74	2121.7	2106.9
16.75	2175	2132.1
16.76	2237.4	2153.4
16.77	2266.5	2160.8
16.78	2205.6	2130.3
16.79	2144.7	2099.8
16.8	2123.7	2107.6
16.81	2124.9	2136.6
16.82	2126.5	2164.8
16.83	2152.4	2155.3
16.84	2178.3	2145.8
16.85	2202.2	2136.3
16.86	2223.2	2126.7
16.87	2244.1	2117.2
16.88	2237.6	2110.3
16.89	2222.8	2104.2
16.9	2205.3	2103.9
16.91	2171.8	2138.9
16.92	2138.3	2174
16.93	2116.1	2178.7
16.94	2104.7	2154.7
16.95	2093.3	2130.7
16.96	2101.5	2121.6
16.97	2112.1	2114.3
16.98	2123.9	2105.8
16.99	2138.7	2093.6
17	2153.6	2081.4
17.01	2184.7	2087.7
17.02	2225	2104.4
17.03	2264.5	2121.2
17.04	2213.9	2137.9
17.05	2163.2	2154.7
17.06	2131.6	2152.9
17.07	2130.4	2121.3
17.08	2129.3	2089.7
17.09	2150.4	2090.7
17.1	2178.5	2102.1
17.11	2206.1	2112.8
17.12	2229.3	2118.5
17.13	2252.5	2124.2
17.14	2223.8	2128.5
17.15	2144.2	2131.6
17.16	2064.6	2134.6
17.17	2076.4	2135
17.18	2100.8	2135
17.19	2121.5	2135.3
17.2	2131.4	2136.4
17.21	2141.3	2137.6
17.22	2155.3	2124.4
17.23	2171.6	2102.7
17.24	2188	2081
17.25	2177.7	2072.6
17.26	2167.4	2064.2
17.27	2170.7	2073.3
17.28	2196.6	2111.4
17.29	2222.5	2149.5
17.3	2229.3	2159.9
17.31	2229.7	2161
17.32	2226.2	2160
17.33	2194.9	2143.6
17.34	2163.7	2127.2
17.35	2163	2134.9
17.36	2193	2166.9
17.37	2223.1	2198.9
17.38	2227.3	2208
17.39	2227.7	2213.7
17.4	2223	2215.3
17.41	2202.4	2204.3
17.42	2181.8	2193.2
17.43	2196.4	2189.2
17.44	2232.6	2189.6
17.45	2268.7	2190
17.46	2270.5	2182.8
17.47	2272	2175.6
17.48	2259.7	2169.6
17.49	2223.6	2165.8
17.5	2187.4	2162
17.51	2164.7	2161.8
17.52	2146.8	2163
17.53	2138.7	2167.8
17.54	2206.1	2200.9
17.55	2273.5	2234.1
17.56	2290.1	2245.4
17.57	2253.6	2234
17.58	2217	2222.6
17.59	2166.7	2170.7
17.6	2114.1	2112.5
17.61	2090.7	2083
17.62	2161.1	2146.2
17.63	2231.6	2209.4
17.64	2255.5	2217.7
17.65	2249.8	2191.1
17.66	2244.1	2164.4
17.67	2237.6	2188.7
17.68	2231.2	2213.9
17.69	2218.9	2213.3
17.7	2196.5	2166.9
17.71	2174	2120.4
17.72	2183.1	2113.6
17.73	2203.6	2121.2
17.74	2224.1	2129.8
17.75	2243.5	2146.5
17.76	2262.9	2163.3
17.77	2270.1	2173.8
17.78	2264	2177.6
17.79	2257.9	2181.4
17.8	2235.9	2162.5
17.81	2211.1	2139.6
17.82	2195	2129.6
17.83	2207.9	2163.2
17.84	2220.8	2196.7
17.85	2224.9	2210.7
17.86	2222.9	2211.8
17.87	2221	2213
17.88	2238.1	2231.2
17.89	2255.6	2249.9
17.9	2323.1	2280
17.91	2483.4	2331.4
17.92	2643.7	2382.8
17.93	2660.4	2443.9
17.94	2622.4	2508.6
17.95	2578.2	2557.3
17.96	2477.6	2457.9
17.97	2377.1	2358.5
17.98	2322.7	2301
17.99	2320.1	2290.3
18	2317.4	2279.6
18.01	2324.7	2268.3
18.02	2333.9	2256.9
18.03	2346.2	2251.3
18.04	2369.8	2266.1
18.05	2393.4	2281
18.06	2369.1	2284.5
18.07	2312	2280.3
18.08	2254.8	2276.1
18.09	2242.7	2237.7
18.1	2232	2198.1
18.11	2224.1	2204
18.12	2221.4	2297.7
18.13	2218.8	2391.4
18.14	2222.6	2361.6
18.15	2229.1	2282.8
18.16	2237.6	2209.3
18.17	2266.9	2189.8
18.18	2296.3	2170.4
18.19	2317.6	2189.5
18.2	2329.8	2253.1
18.21	2342	2316.7
18.22	2308.6	2310.4
18.23	2266.3	2290.6
18.24	2234.3	2277.4
18.25	2240.4	2288.8
18.26	2246.5	2300.3
18.27	2271.7	2284.3
18.28	2310.6	2248.9
18.29	2349.4	2213.4
18.3	2340.8	2237.6
18.31	2330.1	2264.2
18.32	2315.9	2274.8
18.33	2294.6	2253.1
18.34	2273.2	2231.4
18.35	2277.5	2256
18.36	2292.4	2299.8
18.37	2307.2	2336
18.38	2321.6	2286.5
18.39	2336.1	2237
18.4	2349	2224.7
18.41	2360.1	2257.1
18.42	2371.1	2289.5
18.43	2333.2	2290.3
18.44	2285.2	2284.6
18.45	2253.2	2277.8
18.46	2283.6	2267.2
18.47	2314.1	2256.5
18.48	2322.6	2275.5
18.49	2315	2316.2
18.5	2307.4	2357
18.51	2297.6	2307.2
18.52	2287.7	2252.8
18.53	2288.9	2223
18.54	2313.3	2244.8
18.55	2337.7	2266.5
18.56	2318.7	2264
18.57	2281	2251
18.58	2247.3	2236.3
18.59	2265.2	2199.4
18.6	2283.1	2162.4
18.61	2295.7	2155.4
18.62	2301.8	2185.5
18.63	2307.9	2215.6
18.64	2309.3	2221.6
18.65	2309.7	2222.4
18.66	2312.4	2223.5
18.67	2325	2226.2
18.68	2337.6	2228.8
18.69	2320.1	2236.1
18.7	2279.7	2246.7
18.71	2239.3	2257.4
18.72	2268.9	2246.2
18.73	2302.8	2233.6
18.74	2307.9	2234.2
18.75	2250.8	2263.1
18.76	2193.7	2292
18.77	2210.4	2298.9
18.78	2260.3	2295.9
18.79	2308.3	2289.6
18.8	2328.1	2236.3
18.81	2347.9	2183
18.82	2348.2	2166.8
18.83	2323.4	2198.5
18.84	2298.7	2230.1
18.85	2267.1	2246.5
18.86	2234	2259.5
18.87	2214.8	2269.5
18.88	2256.7	2266.8
18.89	2298.6	2264.2
18.9	2322.1	2283.7
18.91	2331.3	2320.6
18.92	2340.4	2357.6
18.93	2316.1	2347.9
18.94	2289.5	2335
18.95	2278.3	2314
18.96	2301.9	2275.2
18.97	2325.5	2236.4
18.98	2311.7	2253.3
18.99	2280.5	2296.4
19	2250.6	2334.4
19.01	2243.4	2287.2
19.02	2236.1	2239.9
19.03	2244.3	2218.2
19.04	2272.8	2230.4
19.05	2301.4	2242.6
19.06	2307.9	2286.9
19.07	2309.1	2339.1
19.08	2303.6	2369.5
19.09	2267.4	2299
19.1	2231.2	2228.6
19.11	2233.3	2209.8
19.12	2266.4	2233
19.13	2299.5	2256.3
19.14	2321	2248.5
19.15	2341.6	2238.2
19.16	2388	2267.4
19.17	2495	2388.8
19.18	2602	2510.3
19.19	2694.2	2579.7
19.2	2779.1	2623.9
19.21	2859.9	2667.1
19.22	2856.8	2689.5
19.23	2853.8	2712
19.24	2847.8	2723.4
19.25	2837.9	2719.6
19.26	2828	2715.8
19.27	2796.6	2734.1
19.28	2759.7	2758.1
19.29	2737.2	2783.9
19.3	2786	2819
19.31	2834.7	2854
19.32	2864.7	2853.7
19.33	2878.7	2823.6
19.34	2892.8	2793.5
19.35	2880.4	2790.3
19.36	2865.5	2789.5
19.37	2849	2793.9
19.38	2828.5	2810.6
19.39	2807.9	2827.4
19.4	2795.9	2782.1
19.41	2788.3	2705.6
19.42	2782.2	2634.8
19.43	2813	2707.9
19.44	2843.9	2781.1
19.45	2867.2	2809.7
19.46	2879.8	2775
19.47	2892.3	2740.4
19.48	2899.8	2773.4
19.49	2905.9	2824.8
19.5	2909.7	2867.6
19.51	2901.7	2864.9
19.52	2893.7	2862.2
19.53	2888.6	2865.7
19.54	2885.9	2874.4
19.55	2883.2	2883.2
19.56	2902.7	2862.6
19.57	2924.4	2838.9
19.58	2938.7	2827.8
19.59	2934.1	2848.4
19.6	2929.6	2868.9
19.61	2962.7	2881
19.62	3015.7	2888.6
19.63	3067.3	2897.2
19.64	3078	2937.6
19.65	3088.6	2978
19.66	3110.7	3001.2
19.67	3149.5	2999.3
19.68	3188.4	2997.4
19.69	3225.7	3043.2
19.7	3262.7	3102.6
19.71	3314.8	3178.3
19.72	3451.5	3344.3
19.73	3588.2	3510.3
19.74	3911.8	3681.1
19.75	4403.8	3856.3
19.76	4895.8	4031.5
19.77	5569.8	4587.8
19.78	6264	5186.4
19.79	7074.9	5769.6
19.8	8195.2	6311.8
19.81	9315.5	6854.1
19.82	18247.9	9653.1
19.83	31425.9	13678.5
19.84	45563.1	18527.3
19.85	102661	60254.2
19.86	159759	101981
19.87	183156	126866
19.88	155101	126040
19.89	127047	125214
19.9	117261	113310
19.91	112940	98090.5
19.92	105936	83822.5
19.93	82949.9	75223.3
19.94	59963.4	66624.1
19.95	44714.9	59394.8
19.96	36677.7	53442.2
19.97	28640.6	47489.5
19.98	25229.8	40505.8
19.99	22381.8	33396.6
20	19748.1	27783.7
20.01	17707	26310
20.02	15665.9	24836.3
20.03	13598.3	21414.9
20.04	11515.7	16895.2
20.05	9432.6	12395
20.06	7311.6	9335.7
20.07	5190.5	6276.4
20.08	3807.1	4251
20.09	3590.4	3861
20.1	3373.7	3471.1
20.11	3263.2	3341.5
20.12	3185.8	3293.5
20.13	3114.1	3235.4
20.14	3077.5	3112.4
20.15	3040.9	2989.4
20.16	3021.6	2922.8
20.17	3019	2910.6
20.18	3016.3	2898.4
20.19	2979.3	2879.8
20.2	2937.8	2860.4
20.21	2902.2	2835.8
20.22	2883.5	2796.2
20.23	2864.9	2756.6
20.24	2830.4	2747.8
20.25	2786.6	2756.9
20.26	2743.1	2766.1
20.27	2769	2776.3
20.28	2794.9	2786.6
20.29	2787.6	2774.2
20.3	2725.9	2724.7
20.31	2664.2	2675.2
20.32	2665.9	2660.4
20.33	2688.4	2657
20.34	2711.6	2653.8
20.35	2740.2	2652.3
20.36	2768.7	2650.8
20.37	2767.9	2655.3
20.38	2737.9	2666
20.39	2707.8	2676.7
20.4	2681.4	2644
20.41	2655.5	2605.2
20.42	2636.4	2578.7
20.43	2637.9	2589.8
20.44	2639.4	2600.8
20.45	2641.2	2603.1
20.46	2643.1	2600.1
20.47	2645	2597
20.48	2624.5	2577.6
20.49	2603.9	2558.2
20.5	2576.6	2540.6
20.51	2537.8	2526.2
20.52	2498.9	2511.7
20.53	2476.2	2498.9
20.54	2459.1	2486.7
20.55	2443.7	2475.5
20.56	2441.4	2471.3
20.57	2439.2	2467.1
20.58	2443.4	2465.4
20.59	2454.5	2466.1
20.6	2465.5	2466.9
20.61	2470.3	2447.9
20.62	2474.1	2425.8
20.63	2477.4	2411.6
20.64	2478.9	2422.2
20.65	2480.4	2432.9
20.66	2495.7	2451.5
20.67	2519.7	2475.1
20.68	2543.7	2498.7
20.69	2484.2	2430.9
20.7	2423.6	2362
20.71	2382.4	2344.6
20.72	2375.1	2418.1
20.73	2367.9	2491.6
20.74	2381.4	2476.5
20.75	2402.4	2429.7
20.76	2420.8	2387.3
20.77	2418.9	2380.8
20.78	2417	2374.3
20.79	2423.9	2376
20.8	2440.3	2386.3
20.81	2456.7	2396.5
20.82	2404.5	2404.9
20.83	2340.9	2412.9
20.84	2303.6	2417.2
20.85	2353.4	2409.6
20.86	2403.3	2402
20.87	2405.5	2384.7
20.88	2376.5	2361.1
20.89	2347.6	2337.5
20.9	2311.6	2331
20.91	2275.4	2324.9
20.92	2265.2	2322.1
20.93	2302.5	2325.1
20.94	2339.8	2328.2
20.95	2335	2311.8
20.96	2314.5	2288.2
20.97	2302.7	2267.5
20.98	2369	2272
20.99	2435.2	2276.6
21	2454.6	2282.8
21.01	2422.2	2290.8
21.02	2389.9	2298.8
21.03	2371.7	2336.2
21.04	2356.1	2378.9
21.05	2341.4	2415.1
21.06	2329.6	2429.2
21.07	2317.8	2443.3
21.08	2335.7	2420.6
21.09	2373.8	2373
21.1	2411.9	2325.4
21.11	2406.7	2300.7
21.12	2400.2	2276.7
21.13	2389.2	2278
21.14	2369.4	2327.1
21.15	2349.6	2376.2
21.16	2347	2362.6
21.17	2351.2	2324.5
21.18	2357.3	2293.4
21.19	2381.6	2330.4
21.2	2406	2367.3
21.21	2395.5	2392.3
21.22	2345.3	2403.8
21.23	2295	2415.2
21.24	2305.9	2408.7
21.25	2328.4	2398.8
21.26	2349	2389.9
21.27	2363.1	2384.5
21.28	2377.2	2379.2
21.29	2366.9	2376.6
21.3	2339.4	2375.8
21.31	2312	2375
21.32	2360.5	2373.5
21.33	2411.9	2372
21.34	2441.6	2362.4
21.35	2428.7	2336.9
21.36	2415.7	2311.4
21.37	2410.1	2320.5
21.38	2407.4	2343.7
21.39	2408	2368.7
21.4	2443.4	2412.5
21.41	2478.8	2456.3
21.42	2489.3	2458.4
21.43	2470.2	2411.1
21.44	2451.2	2363.9
21.45	2422.3	2371.5
21.46	2391.5	2390.2
21.47	2366.1	2402.6
21.48	2361.9	2391.2
21.49	2357.8	2379.8
21.5	2339.2	2382.1
21.51	2310.3	2394.3
21.52	2281.3	2406.4
21.53	2310.5	2355
21.54	2342.5	2300.6
21.55	2354.5	2275.9
21.56	2325.6	2312
21.57	2296.6	2348.2
21.58	2287.7	2304.5
21.59	2287.4	2226.8
21.6	2287.1	2159.3
21.61	2288.6	2215.2
21.62	2290.2	2271.2
21.63	2297.7	2299.3
21.64	2312.5	2293.2
21.65	2327.4	2287.1
21.66	2355.4	2298.9
21.67	2386.3	2314.5
21.68	2402.8	2329.1
21.69	2361.3	2339.8
21.7	2319.8	2350.4
21.71	2311.1	2323.9
21.72	2327.1	2269.4
21.73	2343.1	2215
21.74	2294.3	2243.7
21.75	2241.7	2277.2
21.76	2210.7	2289.7
21.77	2225.6	2257.3
21.78	2240.5	2224.9
21.79	2244.2	2231.9
21.8	2243.1	2256.3
21.81	2241.6	2276.6
21.82	2235.5	2241.2
21.83	2229.4	2205.8
21.84	2220.1	2188.5
21.85	2206.8	2194.2
21.86	2193.5	2199.9
21.87	2178.9	2195.1
21.88	2164	2187.9
21.89	2159.4	2182.8
21.9	2198.2	2187
21.91	2237	2191.2
21.92	2250.4	2189.1
21.93	2243.9	2182.3
21.94	2237.4	2175.4
21.95	2183.1	2192.5
21.96	2125.6	2211.1
21.97	2103.7	2207.2
21.98	2160.4	2153.1
21.99	2217.1	2099
22	2192.2	2117.7
22.01	2129.8	2169.9
22.02	2072.3	2216.3
22.03	2093.6	2171.4
22.04	2114.9	2126.5
22.05	2117.6	2109.4
22.06	2095.9	2128.8
22.07	2074.2	2148.3
22.08	2117.3	2172.6
22.09	2176	2198.1
22.1	2221.3	2213.3
22.11	2206.5	2181.7
22.12	2191.6	2150.1
22.13	2187.1	2138.3
22.14	2190.9	2142.5
22.15	2194.7	2146.7
22.16	2153.6	2162.9
22.17	2109.1	2180.1
22.18	2087.6	2182
22.19	2119.2	2148.8
22.2	2150.8	2115.7
22.21	2131.4	2115.3
22.22	2087.6	2130.5
22.23	2046.6	2143.7
22.24	2057.6	2118.2
22.25	2068.6	2092.7
22.26	2079.5	2079.3
22.27	2090.2	2082.3
22.28	2100.9	2085.4
22.29	2100.9	2072.6
22.3	2098.2	2055.9
22.31	2094.4	2043.8
22.32	2084.8	2054.1
22.33	2075.3	2064.3
22.34	2075	2070.2
22.35	2082.2	2072.5
22.36	2089.4	2074.8
22.37	2086.1	2091.8
22.38	2082	2110.1
22.39	2085.3	2114
22.4	2106.6	2083.6
22.41	2127.9	2053.1
22.42	2112.9	2071
22.43	2079.7	2112.9
22.44	2048.9	2151.2
22.45	2069.4	2108.2
22.46	2090	2065.1
22.47	2090.7	2048.2
22.48	2063.7	2068
22.49	2036.7	2087.8
22.5	2047.2	2108.5
22.51	2067.8	2129.5
22.52	2081.4	2141.8
22.53	2059.7	2109.8
22.54	2038	2077.8
22.55	2036.2	2033.1
22.56	2051.4	1977.5
22.57	2066.7	1921.9
22.58	2074.9	1946.5
22.59	2082.6	1978.9
22.6	2086.9	2008.2
22.61	2083.1	2029.9
22.62	2079.3	2051.6
22.63	2071.2	2036.4
22.64	2060.9	2002.1
22.65	2050.8	1969.6
22.66	2045.1	1988.7
22.67	2039.4	2007.7
22.68	2046.9	2025.7
22.69	2073.5	2042.1
22.7	2100.2	2058.4
22.71	2075.3	2050.4
22.72	2036.1	2035.5
22.73	2007.6	2019
22.74	2037.3	1993.5
22.75	2067	1968
22.76	2065.7	1962.5
22.77	2036.7	1974.6
22.78	2007.8	1986.8
22.79	2012.6	2004.9
22.8	2020.9	2023.5
22.81	2030.9	2031.1
22.82	2045	2009.8
22.83	2059.1	1988.4
22.84	2037.5	1966.9
22.85	1996.7	1945.2
22.86	1957.4	1924.8
22.87	1973.4	1954.8
22.88	1989.4	1984.9
22.89	1995.2	1998.9
22.9	1985.7	1988.6
22.91	1976.2	1978.3
22.92	1968.7	1992.8
22.93	1961.8	2014.5
22.94	1957.4	2029.7
22.95	1966.9	2007.2
22.96	1976.4	1984.8
22.97	1976.2	1969
22.98	1967.1	1959.5
22.99	1958	1950
23	1962.8	1948.3
23.01	1969.3	1947.6
23.02	1975.4	1952.4
23.03	1980.8	1972.6
23.04	1986.1	1992.8
23.05	2005.9	1980.4
23.06	2033.7	1949.9
23.07	2060.2	1919.9
23.08	2014.1	1916.5
23.09	1968.1	1913.1
23.1	1938.4	1914.7
23.11	1934.2	1924.2
23.12	1930	1933.8
23.13	1970.1	1929.6
23.14	2023.8	1921.2
23.15	2063.4	1915.3
23.16	2016.2	1924.4
23.17	1969	1933.5
23.18	1938	1933.7
23.19	1922.4	1925.3
23.2	1906.8	1916.9
23.21	1922.9	1924.1
23.22	1943.1	1933.2
23.23	1959.1	1944.6
23.24	1963.3	1962.1
23.25	1967.5	1979.6
23.26	1960.8	1961.8
23.27	1947.8	1923.8
23.28	1934.9	1885.9
23.29	1926.9	1877.2
23.3	1918.9	1868.4
23.31	1906.9	1871.3
23.32	1888.2	1893
23.33	1869.5	1914.7
23.34	1865	1913.4
23.35	1865	1904.6
23.36	1861.8	1895.5
23.37	1837.5	1883.7
23.38	1813.1	1871.9
23.39	1830.8	1861.6
23.4	1889.8	1852.8
23.41	1948.8	1844.1
23.42	1942.6	1870.1
23.43	1927.4	1900.9
23.44	1921.3	1918.4
23.45	1942.2	1896.3
23.46	1963.2	1874.3
23.47	1959.8	1870.1
23.48	1941.9	1876.5
23.49	1924	1883
23.5	1921.3	1890.6
23.51	1918.7	1898.2
23.52	1909.9	1891.9
23.53	1890.8	1862.2
23.54	1871.8	1832.5
23.55	1839.4	1832.1
23.56	1802.4	1841.6
23.57	1772.4	1847.1
23.58	1791.8	1823.5
23.59	1811.2	1799.9
23.6	1807.6	1800.8
23.61	1780.6	1826.7
23.62	1753.5	1852.6
23.63	1779.8	1849
23.64	1814.1	1841
23.65	1851.2	1833.6
23.66	1897.3	1827.9
23.67	1943.4	1822.2
23.68	1932.8	1831.8
23.69	1887.1	1850.8
23.7	1841.4	1869.8
23.71	1813.4	1844.3
23.72	1785.6	1818.4
23.73	1782.6	1800.6
23.74	1822.6	1796.8
23.75	1862.6	1793
23.76	1850.5	1757.4
23.77	1820	1710.5
23.78	1794.6	1674.4
23.79	1808.3	1721.6
23.8	1822	1768.8
23.81	1820.3	1806.5
23.82	1802.4	1834.3
23.83	1784.5	1862.1
23.84	1750.2	1829.6
23.85	1713.2	1787.3
23.86	1702	1750.5
23.87	1774.4	1731.5
23.88	1846.7	1712.4
23.89	1849.7	1698.3
23.9	1808.2	1687.2
23.91	1766.7	1676.2
23.92	1774.6	1711.9
23.93	1783.4	1748.5
23.94	1787.5	1768.6
23.95	1783.3	1759.1
23.96	1779.1	1749.6
23.97	1781.3	1756.2
23.98	1785.9	1768.8
23.99	1788.1	1780.1
24	1770.2	1780.8
24.01	1752.3	1781.6
24.02	1720.6	1776.3
24.03	1673.7	1764.5
24.04	1626.9	1752.7
24.05	1672.9	1734.4
24.06	1735	1715
24.07	1783.6	1699.7
24.08	1786.3	1698.6
24.09	1788.9	1697.5
24.1	1793.4	1695.9
24.11	1799.1	1694
24.12	1804.9	1692
24.13	1776.4	1733.2
24.14	1747.1	1775.5
24.15	1733.8	1798.1
24.16	1750.6	1784
24.17	1767.4	1769.9
24.18	1778.3	1740.1
24.19	1787.1	1704.3
24.2	1793.5	1675
24.21	1777.5	1706.2
24.22	1761.5	1737.5
24.23	1751.7	1743.6
24.24	1749.1	1721.5
24.25	1746.4	1699.4
24.26	1747	1707.3
24.27	1748.1	1720.6
24.28	1745.6	1725.3
24.29	1730	1699
24.3	1714.4	1672.7
24.31	1706.2	1662.5
24.32	1703.1	1663.2
24.33	1700.1	1664
24.34	1740.5	1679.1
24.35	1782.4	1694.7
24.36	1795.6	1698
24.37	1753.4	1677.4
24.38	1711.1	1656.9
24.39	1704.7	1672.2
24.4	1712.7	1701.9
24.41	1720.1	1730.2
24.42	1721.7	1743.5
24.43	1723.2	1756.8
24.44	1734.7	1758.9
24.45	1758	1747.9
24.46	1781.2	1736.8
24.47	1749.3	1704.8
24.48	1706.7	1668.6
24.49	1665.2	1643.2
24.5	1628.3	1658.4
24.51	1591.4	1673.7
24.52	1624.9	1691.3
24.53	1708.7	1710.8
24.54	1792.5	1730.2
24.55	1732.9	1688.3
24.56	1667	1643.8
24.57	1636	1616
24.58	1675.2	1622.1
24.59	1714.5	1628.2
24.6	1722.5	1625.2
24.61	1717.6	1618.3
24.62	1717.4	1615.3
24.63	1772.6	1656.4
24.64	1827.8	1697.5
24.65	1840.9	1721.7
24.66	1803.2	1725.5
24.67	1765.5	1729.3
24.68	1762.2	1728.4
24.69	1766	1726.5
24.7	1774.2	1727.5
24.71	1800.1	1740.1
24.72	1826	1752.7
24.73	1837	1751.2
24.74	1837	1739.4
24.75	1837	1727.6
24.76	1806.6	1742.5
24.77	1774.6	1758.9
24.78	1740.1	1759.4
24.79	1700.1	1726.7
24.8	1660.1	1693.9
24.81	1679.6	1710.5
24.82	1724.9	1748.6
24.83	1766.6	1780.8
24.84	1761.3	1735.9
24.85	1756	1690.9
24.86	1744	1671.3
24.87	1723.8	1683.1
24.88	1703.7	1694.9
24.89	1707.2	1685.1
24.9	1715.9	1670.7
24.91	1718.3	1665.2
24.92	1693.9	1697.6
24.93	1669.6	1730
24.94	1664	1717.7
24.95	1672.7	1671.2
24.96	1681.5	1624.7
24.97	1656.9	1636.3
24.98	1630.3	1651.6
24.99	1614.9	1664
25	1624	1670.5
25.01	1633.2	1677
25.02	1625.5	1679.8
25.03	1610.3	1680.9
25.04	1597.5	1681.6
25.05	1621.9	1674.7
25.06	1646.3	1667.9
25.07	1662.5	1660
25.08	1668.2	1650.9
25.09	1673.9	1641.7
25.1	1667.9	1660.7
25.11	1659.1	1686.2
25.12	1653.5	1702.9
25.13	1661.9	1680.4
25.14	1670.3	1657.9
25.15	1662.5	1643.3
25.16	1642	1634.9
25.17	1621.4	1626.6
25.18	1600.5	1622.4
25.19	1579.5	1618.6
25.2	1569.9	1619.7
25.21	1585.9	1631.9
25.22	1601.9	1644.1
25.23	1610.4	1627.8
25.24	1615.3	1598.1
25.25	1620.8	1571.5
25.26	1636.1	1600.1
25.27	1651.3	1628.7
25.28	1656.6	1639.6
25.29	1648.6	1627.1
25.3	1640.6	1614.5
25.31	1644.5	1645.9
25.32	1651.4	1688.2
25.33	1655.6	1714.6
25.34	1647.6	1666.6
25.35	1639.6	1618.6
25.36	1644.8	1598.7
25.37	1660.8	1601.7
25.38	1676.8	1604.8
25.39	1662.5	1596.9
25.4	1645.8	1588.1
25.41	1638.5	1580.5
25.42	1653.8	1575.6
25.43	1669	1570.6
25.44	1654.8	1574.1
25.45	1626.3	1581.7
25.46	1598.5	1590.6
25.47	1588.2	1626
25.48	1578	1661.4
25.49	1568.2	1660.1
25.5	1559	1607.9
25.51	1549.9	1555.8
25.52	1558	1542.9
25.53	1570.5	1540.2
25.54	1575.1	1541.1
25.55	1540.1	1559.3
25.56	1505.1	1577.6
25.57	1496	1586.4
25.58	1509	1587.2
25.59	1521.9	1587.9
25.6	1530	1567.8
25.61	1537.6	1545.7
25.62	1546.3	1532.4
25.63	1557.7	1540.8
25.64	1569.2	1549.2
25.65	1587.1	1567.4
25.66	1608.5	1590.6
25.67	1626.6	1611.5
25.68	1561.1	1572.3
25.69	1495.6	1533.1
25.7	1476.3	1521
25.71	1523.1	1547.6
25.72	1569.9	1574.3
25.73	1572.8	1565.6
25.74	1563.7	1547.4
25.75	1552.7	1533
25.76	1531.7	1539.5
25.77	1510.8	1546
25.78	1503.8	1561.2
25.79	1509.2	1584
25.8	1514.5	1606.9
25.81	1514.7	1586.9
25.82	1514.3	1562.5
25.83	1512.9	1537.6
25.84	1509.1	1511.3
25.85	1505.3	1485.1
25.86	1502.8	1490.5
25.87	1500.8	1512.6
25.88	1498.7	1533.3
25.89	1488	1507.8
25.9	1477.4	1482.2
25.91	1486.5	1462.1
25.92	1525	1449.9
25.93	1563.4	1437.7
25.94	1525	1447.4
25.95	1464.4	1463.4
25.96	1414.2	1473.7
25.97	1422.2	1452
25.98	1430.2	1430.3
25.99	1449.6	1435
26	1479.3	1463.5
26.01	1509	1492.1
26.02	1522.3	1501.5
26.03	1533.7	1508.7
26.04	1540.7	1512.9
26.05	1535.7	1508.7
26.06	1530.8	1504.5
26.07	1532.7	1500
26.08	1538.4	1495.5
26.09	1543.5	1490.7
26.1	1519.9	1477.8
26.11	1496.3	1464.8
26.12	1471.3	1453.8
26.13	1444.3	1445.8
26.14	1417.3	1437.9
26.15	1419.8	1447.4
26.16	1431.2	1462.3
26.17	1440.7	1481.6
26.18	1438.8	1527.6
26.19	1436.9	1573.7
26.2	1441.9	1563
26.21	1453.3	1499
26.22	1464.7	1435
26.23	1450.4	1440.9
26.24	1432.9	1455.4
26.25	1420.9	1467.7
26.26	1424.3	1474.2
26.27	1427.8	1480.7
26.28	1429	1476
26.29	1429	1464.9
26.3	1429.2	1454.3
26.31	1448.3	1477.1
26.32	1467.3	1500
26.33	1476.9	1503.9
26.34	1471.6	1477.6
26.35	1466.3	1451.3
26.36	1464.7	1430.5
26.37	1464.3	1411.5
26.38	1462.6	1397
26.39	1452.3	1412.3
26.4	1442.1	1427.5
26.41	1427.5	1433.5
26.42	1408.9	1430.4
26.43	1390.2	1427.4
26.44	1408.8	1411.9
26.45	1432.4	1394.8
26.46	1451.1	1396.3
26.47	1455.3	1452.3
26.48	1459.4	1508.3
26.49	1425.8	1499
26.5	1369.8	1451.4
26.51	1314.1	1404
26.52	1333.5	1415.8
26.53	1352.9	1427.7
26.54	1371.9	1431.8
26.55	1390.2	1423.5
26.56	1408.5	1415.1
26.57	1386.1	1401.3
26.58	1350.3	1385.7
26.59	1325	1377.3
26.6	1373	1419.6
26.61	1421	1461.8
26.62	1453.7	1481.9
26.63	1471.3	1479.6
26.64	1488.8	1477.3
26.65	1473.4	1497.3
26.66	1453.2	1520.5
26.67	1442.4	1532.2
26.68	1460.3	1508.6
26.69	1478.2	1484.9
26.7	1478.4	1455.4
26.71	1467.7	1422.3
26.72	1457.1	1389.2
26.73	1460	1397
26.74	1463.1	1405
26.75	1447.7	1400.4
26.76	1400.9	1374.6
26.77	1354	1348.7
26.78	1336.1	1337.8
26.79	1328.1	1332
26.8	1320.7	1326.7
26.81	1318	1324
26.82	1315.4	1321.4
26.83	1317.4	1329.7
26.84	1324.2	1349.5
26.85	1331.1	1369.3
26.86	1363	1377.3
26.87	1398.7	1383.4
26.88	1428.4	1384.8
26.89	1438.3	1371.5
26.9	1448.2	1358.2
26.91	1445.2	1345.5
26.92	1434.2	1333.3
26.93	1423.1	1321.2
26.94	1420.7	1325.1
26.95	1418.5	1329.3
26.96	1413	1327.9
26.97	1402	1316.5
26.98	1390.9	1305
26.99	1388.6	1324.7
27	1389.3	1355.5
27.01	1388.6	1382
27.02	1375.2	1372.9
27.03	1361.9	1363.7
27.04	1361.2	1357.9
27.05	1374.2	1355.6
27.06	1387.1	1353.3
27.07	1376.3	1346.8
27.08	1361.4	1339.6
27.09	1347.4	1339.3
27.1	1335.9	1362.1
27.11	1324.5	1385
27.12	1337.5	1384.1
27.13	1366.4	1367.7
27.14	1395.4	1351.4
27.15	1358.4	1338.3
27.16	1319.9	1325.4
27.17	1301.8	1315.9
27.18	1321.3	1312.9
27.19	1340.7	1309.8
27.2	1383	1316.7
27.21	1434.1	1327.4
27.22	1478.9	1339.7
27.23	1467.9	1366.7
27.24	1456.8	1393.8
27.25	1440.7	1414.5
27.26	1419	1428.2
27.27	1397.3	1441.9
27.28	1389.2	1424
27.29	1383.4	1400.4
27.3	1378.2	1378.5
27.31	1374.8	1362.5
27.32	1371.4	1346.5
27.33	1348.7	1341.1
27.34	1312.9	1343
27.35	1277.1	1344.9
27.36	1267.5	1360.1
27.37	1258.7	1375.8
27.38	1264.6	1377.2
27.39	1298.5	1351.7
27.4	1332.4	1326.2
27.41	1344.7	1320.6
27.42	1348.5	1322.9
27.43	1348.6	1325.7
27.44	1310.9	1332.9
27.45	1273.2	1340.1
27.46	1277.8	1333.2
27.47	1331.1	1310
27.48	1384.4	1286.7
27.49	1411.2	1312.7
27.5	1432.9	1348.1
27.51	1450.9	1383.3
27.52	1455.1	1417.6
27.53	1459.3	1451.9
27.54	1433.9	1455.3
27.55	1387.9	1437
27.56	1341.8	1418.7
27.57	1326.5	1398.6
27.58	1312.4	1378.4
27.59	1303.3	1347.9
27.6	1304	1296.9
27.61	1304.8	1245.8
27.62	1329.8	1262.9
27.63	1364.9	1307.8
27.64	1397.9	1349.1
27.65	1408.1	1350.2
27.66	1418.4	1351.4
27.67	1412.3	1369.8
27.68	1386.8	1408.6
27.69	1361.3	1447.4
27.7	1342.1	1446.1
27.71	1324.2	1436.6
27.72	1307	1422.1
27.73	1292.6	1388.6
27.74	1278.1	1355.1
27.75	1271.1	1330
27.76	1269.6	1310.9
27.77	1268.1	1291.9
27.78	1293	1272.5
27.79	1319.3	1253.1
27.8	1322.4	1248.7
27.81	1277.9	1275.4
27.82	1233.3	1302
27.83	1234.1	1326.8
27.84	1254.3	1350.8
27.85	1274.9	1371.4
27.86	1300.4	1350.5
27.87	1325.9	1329.5
27.88	1323.1	1309.3
27.89	1285.4	1289.9
27.9	1247.7	1270.4
27.91	1265.4	1268.3
27.92	1295.1	1269.8
27.93	1313.6	1267.3
27.94	1286.2	1248.7
27.95	1258.8	1230
27.96	1271.3	1232
27.97	1314	1249.5
27.98	1356.6	1267
27.99	1311.5	1273
28	1261.3	1278.4
28.01	1231.7	1274.5
28.02	1246.6	1250.9
28.03	1261.4	1227.3
28.04	1274.2	1231.1
28.05	1286	1247.1
28.06	1297.5	1263.4
28.07	1305.5	1283.9
28.08	1313.5	1304.5
28.09	1313.1	1306.4
28.1	1302.1	1284.7
28.11	1291.1	1263
28.12	1261.7	1262.7
28.13	1228.2	1267.3
28.14	1203.9	1272.6
28.15	1219.5	1281.4
28.16	1235.2	1290.2
28.17	1236.7	1286.7
28.18	1227.1	1273.8
28.19	1217.6	1260.8
28.2	1241.9	1270.7
28.21	1268.6	1282.1
28.22	1283.7	1283.6
28.23	1273	1263.1
28.24	1262.4	1242.5
28.25	1237.1	1240.7
28.26	1205.1	1247.5
28.27	1175.9	1254.3
28.28	1191.9	1259.2
28.29	1207.9	1264.2
28.3	1228.5	1265.5
28.31	1255.2	1262.1
28.32	1281.8	1258.7
28.33	1279.3	1259.5
28.34	1269.8	1261.4
28.35	1262.2	1262.8
28.36	1263.3	1261.7
28.37	1264.5	1260.5
28.38	1267.7	1267.8
28.39	1272.7	1281.9
28.4	1277.6	1296
28.41	1265.3	1293.8
28.42	1251.6	1290.4
28.43	1260.8	1289.1
28.44	1323.3	1293
28.45	1385.7	1296.8
28.46	1478.5	1352
28.47	1585.9	1432
28.48	1691.3	1513.9
28.49	1757.5	1633.9
28.5	1823.8	1753.8
28.51	1796.1	1786.9
28.52	1640.3	1701.6
28.53	1484.6	1616.3
28.54	1400.8	1507
28.55	1335.3	1391.6
28.56	1274.5	1293.9
28.57	1236.4	1281.3
28.58	1198.3	1268.7
28.59	1199.1	1253.2
28.6	1232.2	1235.3
28.61	1265.3	1217.5
28.62	1270.4	1263.6
28.63	1273.1	1315.4
28.64	1263.6	1341.1
28.65	1224.8	1303.8
28.66	1185.9	1266.4
28.67	1186.7	1242.1
28.68	1207.3	1224.2
28.69	1226.1	1206.5
28.7	1203.6	1195.1
28.71	1181.1	1183.7
28.72	1171.9	1183.2
28.73	1181.5	1198
28.74	1191	1212.9
28.75	1177.1	1197.7
28.76	1156.9	1174.5
28.77	1143	1155.6
28.78	1161.7	1159
28.79	1180.4	1162.4
28.8	1175.9	1164
28.81	1151.6	1164
28.82	1127.2	1164
28.83	1162.1	1172
28.84	1202.8	1180.7
28.85	1221.7	1182.1
28.86	1185.5	1165
28.87	1149.4	1147.9
28.88	1149.8	1141.7
28.89	1169.2	1141.4
28.9	1187.2	1141.4
28.91	1163.6	1152.4
28.92	1140	1163.4
28.93	1127.7	1164.1
28.94	1131.9	1149.7
28.95	1136.1	1135.2
28.96	1142.3	1135.3
28.97	1149.2	1139.5
28.98	1154.3	1143
28.99	1149.7	1143
29	1145.2	1143
29.01	1144	1154.5
29.02	1145.9	1176.2
29.03	1147.8	1197.9
29.04	1140.1	1195.5
29.05	1131.3	1190.6
29.06	1124.3	1186.3
29.07	1121.6	1183.6
29.08	1118.9	1180.9
29.09	1125.2	1169.6
29.1	1136.2	1153.6
29.11	1146.8	1138.2
29.12	1139.6	1145
29.13	1132.4	1151.9
29.14	1136.5	1148.3
29.15	1157.8	1128.9
29.16	1179.1	1109.4
29.17	1175.2	1117
29.18	1163.8	1132.7
29.19	1150.4	1144.3
29.2	1125.6	1132.5
29.21	1100.9	1120.7
29.22	1084.6	1114.6
29.23	1076.3	1113.8
29.24	1067.9	1113.1
29.25	1092.9	1143.6
29.26	1121.8	1177.9
29.27	1139.7	1199.5
29.28	1127.6	1186.6
29.29	1115.4	1173.6
29.3	1117.1	1159
29.31	1126.6	1143.4
29.32	1136	1128.1
29.33	1133.7	1131.9
29.34	1131.4	1135.7
29.35	1128.5	1133.7
29.36	1124.7	1122.7
29.37	1120.9	1111.6
29.38	1115.6	1105.2
29.39	1109.9	1100.3
29.4	1104.2	1094.6
29.41	1098.5	1084.7
29.42	1092.8	1074.8
29.43	1101.7	1077
29.44	1124.5	1090.7
29.45	1147.4	1104.4
29.46	1122	1094.2
29.47	1090.4	1080.9
29.48	1072.2	1077.4
29.49	1092.4	1102.2
29.5	1112.6	1126.9
29.51	1123.9	1129.3
29.52	1129.9	1118.6
29.53	1135.8	1108
29.54	1103	1112.6
29.55	1070.3	1117.2
29.56	1044.8	1116.2
29.57	1031.1	1106.3
29.58	1017.4	1096.4
29.59	1013.1	1109.5
29.6	1012	1130.1
29.61	1011.6	1144
29.62	1016.2	1113.2
29.63	1020.7	1082.3
29.64	1024.3	1067
29.65	1027	1067
29.66	1029.7	1067
29.67	1024	1075
29.68	1017.1	1084.2
29.69	1014.4	1088.2
29.7	1023.9	1077.2
29.71	1033.4	1066.1
29.72	1040.1	1062.5
29.73	1045	1063.2
29.74	1050	1064
29.75	1064.4	1073.9
29.76	1078.9	1083.8
29.77	1086.2	1095.4
29.78	1081.2	1109.9
29.79	1076.3	1124.3
29.8	1067.6	1112.4
29.81	1057.7	1091.4
29.82	1049.9	1073.5
29.83	1057.5	1077.3
29.84	1065.1	1081.1
29.85	1059.4	1083
29.86	1040	1083
29.87	1020.6	1083
29.88	1033.2	1070.8
29.89	1050.7	1056.7
29.9	1066.3	1046.2
29.91	1075.8	1046.9
29.92	1085.3	1047.7
29.93	1069.5	1051.3
29.94	1037.9	1056.6
29.95	1006.3	1061.9
29.96	1026.4	1057.1
29.97	1046.9	1052.1
29.98	1053.2	1043.3
[truncated: 2,000 more rows]
