# Supplementary material for: Efficient lateral-structure perovskite single crystal solar cells with high operational stability
Source: Nat Commun. 2020 Jan 14;11:274. doi: 10.1038/s41467-019-13998-2 (PMC6959261; doi:10.1038/s41467-019-13998-2)
Supplement: Supplementary file 4 — Source Data [file 41467_2019_13998_MOESM4_ESM.zip › Figure5.xlsx]

## Sheet: Sheet1
Figure 5a				Figure 5b				Figure 5c
Voltage (V)	Current Density (mA cm-2)			Voltage (V)	Current Density (mA cm-2)			Voltage (V)	Current Density (mA cm-2)
	w/o MAI	with MAI			w/o MAI	with MAI			w/o MAI Dark	with MAI
15	3.88501	218.269		5	8.93918	25.6762		5	0.00477	0.08278
14.95	3.89854	217.36		4.95	8.92426	25.5588		4.95	0.00468	0.0823
14.9	3.91286	216.476		4.9	8.89211	25.3734		4.9	0.0045	0.08139
14.85	3.93183	215.536		4.85	8.85257	25.2034		4.85	0.00436	0.08082
14.8	3.92433	214.493		4.8	8.82892	25.0426		4.8	0.0043	0.07995
14.75	3.9437	213.549		4.75	8.79084	24.8778		4.75	0.00437	0.07953
14.7	3.9702	212.693		4.7	8.73886	24.7086		4.7	0.00446	0.07864
14.65	3.97128	211.746		4.65	8.68236	24.5491		4.65	0.00452	0.07813
14.6	3.95097	210.87		4.6	8.6397	24.3523		4.6	0.00439	0.07732
14.55	3.96866	210.011		4.55	8.59064	24.1066		4.55	0.0042	0.07683
14.5	3.97667	209.196		4.5	8.53219	23.8835		4.5	0.00406	0.07607
14.45	3.9815	208.278		4.45	8.50376	23.7022		4.45	0.00416	0.07548
14.4	3.97147	207.329		4.4	8.46325	23.523		4.4	0.0042	0.07476
14.35	3.99272	206.3		4.35	8.41839	23.3517		4.35	0.00426	0.0742
14.3	4.00223	205.323		4.3	8.38126	23.1974		4.3	0.00418	0.07345
14.25	4.0153	204.416		4.25	8.34949	23.047		4.25	0.004	0.07291
14.2	4.00268	203.399		4.2	8.31413	22.8731		4.2	0.00394	0.07203
14.15	4.01924	202.344		4.15	8.25954	22.7425		4.15	0.00384	0.07158
14.1	4.00546	201.282		4.1	8.20424	22.6088		4.1	0.00399	0.07066
14.05	4.03071	200.247		4.05	8.15627	22.4899		4.05	0.00397	0.07016
14	4.04565	198.402		4	8.11869	22.4171		4	0.00415	0.06936
13.95	4.04274	197.556		3.95	8.07953	22.3105		3.95	0.00392	0.06866
13.9	4.03913	196.896		3.9	8.03293	22.1834		3.9	0.00379	0.06813
13.85	4.04914	196.124		3.85	7.96851	22.0432		3.85	0.00357	0.06726
13.8	4.05389	195.174		3.8	7.92149	21.8958		3.8	0.0035	0.0667
13.75	4.05269	194.111		3.75	7.8552	21.7367		3.75	0.00374	0.0659
13.7	4.05177	193.257		3.7	7.78587	21.5913		3.7	0.00378	0.0653
13.65	4.04468	192.375		3.65	7.71832	21.4115		3.65	0.00376	0.06457
13.6	4.03328	191.408		3.6	7.65221	21.2353		3.6	0.00365	0.06394
13.55	4.02655	190.368		3.55	7.59577	21.0343		3.55	0.00356	0.06319
13.5	4.02265	189.475		3.5	7.54835	20.8173		3.5	0.00328	0.0625
13.45	4.02259	188.419		3.45	7.48355	20.6304		3.45	0.00347	0.06166
13.4	3.99785	187.435		3.4	7.42589	20.4462		3.4	0.00349	0.06104
13.35	4.01276	186.36		3.35	7.37501	20.2572		3.35	0.00365	0.06026
13.3	4.00554	185.312		3.3	7.32213	20.0543		3.3	0.00348	0.05956
13.25	4.00848	184.261		3.25	7.27887	19.9044		3.25	0.00333	0.05883
13.2	4.00389	183.272		3.2	7.22258	19.741		3.2	0.003	0.05812
13.15	4.00338	182.285		3.15	7.15516	19.5638		3.15	0.00321	0.05743
13.1	3.99902	181.509		3.1	7.10521	19.3866		3.1	0.00319	0.05662
13.05	3.99684	180.466		3.05	7.04968	19.1544		3.05	0.00331	0.05579
13	3.98731	179.552		3	6.99353	18.9177		3	0.00336	0.05512
12.95	3.98508	178.745		2.95	6.92328	18.6897		2.95	0.00321	0.0542
12.9	3.97404	177.814		2.9	6.84022	18.4935		2.9	0.00307	0.05368
12.85	3.96029	176.794		2.85	6.753	18.3031		2.85	0.00283	0.05272
12.8	3.96676	175.803		2.8	6.66851	18.0641		2.8	0.00281	0.05198
12.75	3.95668	174.825		2.75	6.60181	17.8057		2.75	0.00302	0.051
12.7	3.95504	173.797		2.7	6.53249	17.5796		2.7	0.00312	0.05045
12.65	3.92544	172.654		2.65	6.46117	17.355		2.65	0.00313	0.04945
12.6	3.92666	171.629		2.6	6.38426	17.1422		2.6	0.00289	0.04859
12.55	3.91275	170.623		2.55	6.2945	16.8984		2.55	0.00272	0.04799
12.5	3.90653	169.683		2.5	6.19319	16.685		2.5	0.00256	0.04696
12.45	3.88608	168.716		2.45	6.11527	16.4937		2.45	0.00267	0.04617
12.4	3.87424	167.691		2.4	6.0506	16.3155		2.4	0.00269	0.04512
12.35	3.86863	166.639		2.35	5.97964	16.123		2.35	0.00285	0.04436
12.3	3.86622	165.6		2.3	5.90395	15.9255		2.3	0.00264	0.0434
12.25	3.84758	164.51		2.25	5.83254	15.7265		2.25	0.00251	0.04271
12.2	3.84985	163.505		2.2	5.75709	15.5263		2.2	0.00226	0.04167
12.15	3.82964	162.512		2.15	5.67606	15.3137		2.15	0.00222	0.04088
12.1	3.81889	161.492		2.1	5.58039	15.086		2.1	0.00245	0.03976
12.05	3.79592	160.475		2.05	5.48954	14.8417		2.05	0.00248	0.03902
12	3.78272	159.466		2	5.36644	14.5931		2	0.00234	0.03785
11.95	3.76567	158.509		1.95	5.26986	14.3231		1.95	0.00217	0.03712
11.9	3.76373	157.498		1.9	5.1757	14.0595		1.9	0.00205	0.03595
11.85	3.74385	156.528		1.85	5.08005	13.8003		1.85	0.00191	0.03522
11.8	3.74713	155.569		1.8	4.9956	13.5114		1.8	0.00203	0.03402
11.75	3.72334	154.57		1.75	4.90998	13.1938		1.75	0.00206	0.0331
11.7	3.71166	153.616		1.7	4.81262	12.9184		1.7	0.00231	0.03197
11.65	3.69897	152.648		1.65	4.71714	12.6666		1.65	0.00201	0.03108
11.6	3.682	151.583		1.6	4.61427	12.4103		1.6	0.00184	0.02987
11.55	3.66367	150.526		1.55	4.50159	12.13		1.55	0.00165	0.02917
11.5	3.64899	149.427		1.5	4.3862	11.8355		1.5	0.00161	0.02782
11.45	3.63623	148.315		1.45	4.26541	11.5353		1.45	0.00165	0.02683
11.4	3.62491	147.249		1.4	4.14109	11.2322		1.4	0.0017	0.02554
11.35	3.60152	146.198		1.35	4.00881	10.9373		1.35	0.00175	0.02468
11.3	3.58483	145.154		1.3	3.87268	10.6291		1.3	0.00158	0.02344
11.25	3.57018	144.237		1.25	3.73921	10.3112		1.25	0.00134	0.02242
11.2	3.55661	143.374		1.2	3.59746	9.97053		1.2	0.0011	0.0213
11.15	3.55206	142.396		1.15	3.44833	9.62379		1.15	0.00124	0.02005
11.1	3.53011	141.435		1.1	3.30445	9.2807		1.1	0.00133	0.01905
11.05	3.50578	140.499		1.05	3.15969	8.93799		1.05	0.00125	0.01774
11	3.49086	139.544		1	3.01333	8.59507		1	0.00125	0.01672
10.95	3.4684	138.609		0.95	2.85986	8.24468		0.95	0.00090158	0.01541
10.9	3.45411	137.691		0.9	2.7036	7.90079		0.9	0.000728222	0.01447
10.85	3.4496	136.73		0.85	2.55365	7.54722		0.85	0.000604516	0.01305
10.8	3.4334	135.774		0.8	2.40092	7.17552		0.8	0.000651894	0.01209
10.75	3.41701	134.733		0.75	2.24168	6.77966		0.75	0.000666032	0.01067
10.7	3.39284	133.773		0.7	2.07925	6.3661		0.7	0.000649369	0.00969
10.65	3.36335	132.805		0.65	1.90245	5.94508		0.65	0.000343889	0.00832
10.6	3.3412	131.825		0.6	1.74372	5.51256		0.6	0.000231458	0.00742
10.55	3.32729	130.828		0.55	1.58028	5.06287		0.55	-0.000268703	0.00611
10.5	3.32023	129.816		0.5	1.41478	4.59725		0.5	-0.000192141	0.00526
10.45	3.29101	128.842		0.45	1.25004	4.12224		0.45	-0.000203415	0.00395
10.4	3.27082	127.841		0.4	1.0857	3.6311		0.4	-0.00015386	0.0032
10.35	3.2639	126.852		0.35	0.92097	3.12592		0.35	-0.000371767	0.00213
10.3	3.25196	125.918		0.3	0.75618	2.60453		0.3	-0.000740022	0.00168
10.25	3.2239	124.955		0.25	0.59423	2.07153		0.25	-0.00104	0.00108
10.2	3.20355	124.017		0.2	0.43333	1.49685		0.2	-0.00124	0.000829329
10.15	3.18364	123.054		0.15	0.27411	0.96179		0.15	-0.00127	0.000491363
10.1	3.17426	122.064		0.1	0.11698	0.40415		0.1	-0.00122	0.000343623
10.05	3.15371	121.078		0.05	-0.03856	-0.15196		0.05	-0.00119	6.29527e-05
10	3.13221	120.092		0	-0.19246	-0.6947		0	-0.00142	-1.74672e-06
9.95	3.12766	119.122
9.9	3.10119	118.141
9.85	3.07872	117.146
9.8	3.06515	116.121
9.75	3.03822	115.137
9.7	3.02166	114.156
9.65	3.00035	113.169
9.6	2.97686	112.182
9.55	2.95797	111.184
9.5	2.93571	110.179
9.45	2.91194	109.173
9.4	2.89859	108.222
9.35	2.88193	107.247
9.3	2.85837	106.255
9.25	2.84309	105.261
9.2	2.8215	104.346
9.15	2.80012	103.394
9.1	2.77427	102.448
9.05	2.75529	101.514
9	2.73938	100.576
8.95	2.72425	99.6673
8.9	2.6992	98.734
8.85	2.68416	97.8298
8.8	2.65989	96.8961
8.75	2.63606	95.9942
8.7	2.61353	95.0927
8.65	2.58784	94.1843
8.6	2.56892	93.255
8.55	2.55016	92.3096
8.5	2.52682	91.388
8.45	2.50972	90.468
8.4	2.48782	89.5956
8.35	2.46309	88.7092
8.3	2.43815	87.8135
8.25	2.41775	86.9108
8.2	2.39379	86.0179
8.15	2.3742	85.1356
8.1	2.35348	84.2514
8.05	2.33375	83.3956
8	2.31386	82.5358
7.95	2.29427	81.6689
7.9	2.27049	80.7978
7.85	2.25155	79.9659
7.8	2.22803	79.1342
7.75	2.20852	78.2889
7.7	2.1898	77.4285
7.65	2.1665	76.5625
7.6	2.14344	75.6949
7.55	2.12552	74.8121
7.5	2.10374	73.9891
7.45	2.08188	73.168
7.4	2.0569	72.3231
7.35	2.03702	71.4878
7.3	2.01685	70.6674
7.25	2.00137	69.8651
7.2	1.95411	69.0165
7.15	1.93771	68.2242
7.1	1.92409	67.4127
7.05	1.90668	66.6223
7	1.8886	65.8307
6.95	1.87246	65.0331
6.9	1.85311	64.2349
6.85	1.83178	63.4541
6.8	1.81235	62.65
6.75	1.79344	61.8537
6.7	1.7716	61.0531
6.65	1.75824	60.2781
6.6	1.73854	59.5038
6.55	1.71512	58.713
6.5	1.6931	57.9286
6.45	1.67331	57.1544
6.4	1.65454	56.3977
6.35	1.63413	55.6344
6.3	1.61569	54.8869
6.25	1.59567	54.1291
6.2	1.57903	53.3772
6.15	1.55784	52.6371
6.1	1.53957	51.8942
6.05	1.51854	51.1355
6	1.49812	50.3992
5.95	1.47988	49.6686
5.9	1.4598	48.9304
5.85	1.43827	48.1976
5.8	1.42147	47.4647
5.75	1.3999	46.7522
5.7	1.38265	46.0331
5.65	1.36152	45.3261
5.6	1.34242	44.6132
5.55	1.32616	43.9143
5.5	1.30574	43.2083
5.45	1.28655	42.5026
5.4	1.26657	41.8103
5.35	1.24865	41.1189
5.3	1.22955	40.4393
5.25	1.20993	39.7537
5.2	1.19081	39.0771
5.15	1.17277	38.3972
5.1	1.15451	37.7301
5.05	1.13515	37.0608
5	1.11882	36.3908
4.95	1.10086	35.736
4.9	1.08263	35.078
4.85	1.06503	34.4195
4.8	1.04601	33.7675
4.75	1.03049	33.1299
4.7	1.01193	32.5008
4.65	0.9932	31.8675
4.6	0.97538	31.2399
4.55	0.95775	30.6061
4.5	0.94126	29.9889
4.45	0.92533	29.3734
4.4	0.9078	28.76
4.35	0.89099	28.162
4.3	0.87387	27.5615
4.25	0.85678	26.9675
4.2	0.83957	26.3819
4.15	0.82374	25.7919
4.1	0.8078	25.2007
4.05	0.79101	24.6206
4	0.7752	24.0501
3.95	0.76036	23.475
3.9	0.74281	22.9101
3.85	0.72704	22.3401
3.8	0.71252	21.7797
3.75	0.69665	21.232
3.7	0.68107	20.6885
3.65	0.66507	20.1533
3.6	0.64941	19.3227
3.55	0.63462	18.8384
3.5	0.61952	18.3332
3.45	0.60534	17.8267
3.4	0.59073	17.3208
3.35	0.57638	16.8194
3.3	0.56223	16.3181
3.25	0.54809	15.8275
3.2	0.53455	15.339
3.15	0.51969	14.8537
3.1	0.50518	14.3759
3.05	0.49137	13.9008
3	0.47775	13.4291
2.95	0.46441	12.9636
2.9	0.45111	12.5058
2.85	0.43825	12.0492
2.8	0.42512	11.5985
2.75	0.41209	11.1511
2.7	0.39969	10.711
2.65	0.38693	10.278
2.6	0.37483	9.85229
2.55	0.36255	9.43157
2.5	0.35034	9.01629
2.45	0.33809	8.60767
2.4	0.32613	8.20405
2.35	0.3143	7.80828
2.3	0.30267	7.41796
2.25	0.29144	7.03367
2.2	0.28011	6.65408
2.15	0.26896	6.28212
2.1	0.25808	5.91973
2.05	0.24753	5.56239
2	0.23672	5.21637
1.95	0.2265	4.87355
1.9	0.21594	4.54198
1.85	0.20591	4.21735
1.8	0.19572	3.90106
1.75	0.18584	3.59521
1.7	0.17628	3.29766
1.65	0.1666	3.01198
1.6	0.15708	2.7363
1.55	0.14782	2.47038
1.5	0.13864	2.214
1.45	0.12971	1.86592
1.4	0.12084	1.67405
1.35	0.11207	1.47268
1.3	0.10347	1.27784
1.25	0.09505	1.09309
1.2	0.08644	0.91968
1.15	0.07814	0.76023
1.1	0.06975	0.61459
1.05	0.06152	0.48357
1	0.05324	0.36782
0.95	0.04501	0.26773
0.9	0.03704	0.18343
0.85	0.02941	0.1167
0.8	0.02264	0.06745
0.75	0.01698	0.03513
0.7	0.01266	0.01657
0.65	0.00947	0.00718
0.6	0.00726	0.00265
0.55	0.00564	0.000445416
0.5	0.00444	0.00065425
0.45	0.00343	0.00124
0.4	0.00252	0.00145
0.35	0.00173	0.00167
0.3	0.000892874	0.00175
0.25	0.000152868	0.00186
0.2	0.000489323	0.00189
0.15	0.00103	0.00186
0.1	0.00137	0.00183
0.05	0.00154	0.00173
0	0.0016	0.00179
-0.05	0.0015	0.00163
-0.1	0.00163	0.00185
-0.15	0.0017	0.00184
-0.2	0.00168	0.00184
-0.25	0.00175	0.0018
-0.3	0.00169	0.00182
-0.35	0.00166	0.00183
-0.4	0.00166	0.00186
-0.45	0.00167	0.00176
-0.5	0.00172	0.00185
-0.55	0.00172	0.00181
-0.6	0.00171	0.00186
-0.65	0.00168	0.00192
-0.7	0.0017	0.00187
-0.75	0.00165	0.00188
-0.8	0.00177	0.0019
-0.85	0.00176	0.00186
-0.9	0.00175	0.00189
-0.95	0.00175	0.00185
-1	0.00171	0.00187
-1.05	0.00175	0.00188
-1.1	0.00171	0.00192
-1.15	0.00176	0.00189
-1.2	0.0018	0.00187
-1.25	0.00173	0.00193
-1.3	0.00176	0.00186
-1.35	0.00172	0.00195
-1.4	0.00175	0.00192
-1.45	0.00176	0.00192
-1.5	0.00185	0.0019
-1.55	0.00179	0.00192
-1.6	0.00187	0.00194
-1.65	0.00172	0.00192
-1.7	0.00181	0.00186
-1.75	0.00175	0.00195
-1.8	0.00182	0.00194
-1.85	0.00179	0.00185
-1.9	0.00184	0.00191
-1.95	0.00177	0.00193
-2	0.00181	0.002
-2.05	0.00183	0.00196
-2.1	0.00189	0.00195
-2.15	0.00188	0.00195
-2.2	0.00186	0.00198
-2.25	0.00186	0.00198
-2.3	0.00191	0.002
-2.35	0.00184	0.002
-2.4	0.00185	0.00206
-2.45	0.00187	0.002
-2.5	0.00194	0.00202
-2.55	0.00189	0.002
-2.6	0.00192	0.00207
-2.65	0.00191	0.00205
-2.7	0.00189	0.002
-2.75	0.00188	0.00193
-2.8	0.00187	0.00199
-2.85	0.00196	0.00208
-2.9	0.00198	0.00204
-2.95	0.00196	0.00206
-3	0.00193	0.00207
-3.05	0.00192	0.00208
-3.1	0.00201	0.00208
-3.15	0.00198	0.00202
-3.2	0.002	0.0021
-3.25	0.00198	0.00208
-3.3	0.00202	0.00211
-3.35	0.00203	0.00216
-3.4	0.00203	0.00215
-3.45	0.00206	0.00218
-3.5	0.00208	0.00216
-3.55	0.00211	0.00216
-3.6	0.00209	0.00208
-3.65	0.00202	0.00221
-3.7	0.0021	0.00217
-3.75	0.00215	0.00224
-3.8	0.0021	0.00222
-3.85	0.00212	0.00221
-3.9	0.00222	0.00221
-3.95	0.00219	0.00219
-4	0.00221	0.00229
-4.05	0.00213	0.00227
-4.1	0.00223	0.00228
-4.15	0.00224	0.00227
-4.2	0.00233	0.00222
-4.25	0.0023	0.00232
-4.3	0.00238	0.00225
-4.35	0.00234	0.00241
-4.4	0.00233	0.00237
-4.45	0.00242	0.00234
-4.5	0.00244	0.00229
-4.55	0.0026	0.0024
-4.6	0.00257	0.0024
-4.65	0.00254	0.0024
-4.7	0.00257	0.00244
-4.75	0.00256	0.00244
-4.8	0.00263	0.00242
-4.85	0.00272	0.00245
-4.9	0.00278	0.00246
-4.95	0.00272	0.00248
-5	0.00281	0.00259
-5.05	0.00278	0.00253
-5.1	0.00277	0.00258
-5.15	0.00279	0.0025
-5.2	0.00292	0.00254
-5.25	0.00292	0.00256
-5.3	0.00291	0.00265
-5.35	0.00305	0.00265
-5.4	0.003	0.00267
-5.45	0.00307	0.00262
-5.5	0.00307	0.00255
-5.55	0.00314	0.0027
-5.6	0.00312	0.00271
-5.65	0.00314	0.00266
-5.7	0.00319	0.00283
-5.75	0.00322	0.00271
-5.8	0.00334	0.0028
-5.85	0.0033	0.00266
-5.9	0.00342	0.00279
-5.95	0.0034	0.00283
-6	0.00337	0.00286
-6.05	0.00349	0.00293
-6.1	0.00355	0.00293
-6.15	0.00362	0.00304
-6.2	0.00369	0.00291
-6.25	0.00375	0.00307
-6.3	0.00375	0.00308
-6.35	0.00388	0.0032
-6.4	0.00386	0.00322
-6.45	0.00396	0.00324
-6.5	0.00401	0.00328
-6.55	0.00415	0.00326
-6.6	0.00412	0.00339
-6.65	0.0042	0.00339
-6.7	0.00435	0.00357
-6.75	0.00436	0.00355
-6.8	0.00445	0.00355
-6.85	0.00448	0.00366
-6.9	0.00468	0.00374
-6.95	0.00466	0.00381
-7	0.00474	0.00385
-7.05	0.00476	0.00402
-7.1	0.00491	0.00402
-7.15	0.00497	0.00412
-7.2	0.00499	0.00411
-7.25	0.00509	0.00424
-7.3	0.00525	0.00432
-7.35	0.00527	0.00438
-7.4	0.00543	0.00462
-7.45	0.00555	0.00457
-7.5	0.00573	0.00455
-7.55	0.00575	0.00461
-7.6	0.00599	0.00463
-7.65	0.00602	0.00458
-7.7	0.00614	0.00467
-7.75	0.00617	0.00483
-7.8	0.0064	0.00483
-7.85	0.0065	0.00485
-7.9	0.00656	0.00483
-7.95	0.0067	0.00494
-8	0.00688	0.00499
-8.05	0.00713	0.00512
-8.1	0.00703	0.00514
-8.15	0.00723	0.0052
-8.2	0.00728	0.00512
-8.25	0.00748	0.00528
-8.3	0.00765	0.00525
-8.35	0.0077	0.00539
-8.4	0.0079	0.00549
-8.45	0.00786	0.00556
-8.5	0.00807	0.00557
-8.55	0.00811	0.00557
-8.6	0.0083	0.00565
-8.65	0.00834	0.00583
-8.7	0.00844	0.00595
-8.75	0.00851	0.00612
-8.8	0.00864	0.00599
-8.85	0.00873	0.00606
-8.9	0.0089	0.0059
-8.95	0.00909	0.00599
-9	0.00912	0.00609
-9.05	0.00923	0.00612
-9.1	0.00943	0.00629
-9.15	0.00948	0.0063
-9.2	0.00962	0.0063
-9.25	0.00981	0.00626
-9.3	0.0098	0.00632
-9.35	0.00995	0.0065
-9.4	0.01011	0.00628
-9.45	0.01013	0.00653
-9.5	0.01025	0.00639
-9.55	0.0104	0.00638
-9.6	0.01056	0.00647
-9.65	0.01066	0.00666
-9.7	0.01085	0.00668
-9.75	0.01066	0.0067
-9.8	0.01107	0.00665
-9.85	0.01139	0.00661
-9.9	0.01135	0.00671
-9.95	0.01152	0.00673
-10	0.01175	0.00665
-10.05	0.01177	0.00676
-10.1	0.01193	0.00701
-10.15	0.01217	0.00698
-10.2	0.0124	0.00701
-10.25	0.01235	0.00722
-10.3	0.0126	0.00688
-10.35	0.01289	0.00734
-10.4	0.01303	0.00732
-10.45	0.01304	0.0074
-10.5	0.01316	0.00745
-10.55	0.01307	0.00744
-10.6	0.01337	0.00762
-10.65	0.01329	0.00779
-10.7	0.01371	0.00763
-10.75	0.01365	0.00784
-10.8	0.01371	0.00799
-10.85	0.01394	0.00818
-10.9	0.01401	0.00816
-10.95	0.01395	0.00805
-11	0.01414	0.00801
-11.05	0.01429	0.00839
-11.1	0.01424	0.0086
-11.15	0.01442	0.00861
-11.2	0.01441	0.00854
-11.25	0.01447	0.00831
-11.3	0.01419	0.00843
-11.35	0.01463	0.00851
-11.4	0.01499	0.00846
-11.45	0.01502	0.00852
-11.5	0.01536	0.0088
-11.55	0.01525	0.00938
-11.6	0.01537	0.00883
-11.65	0.01529	0.00882
-11.7	0.01528	0.00905
-11.75	0.01526	0.00901
-11.8	0.01532	0.00937
-11.85	0.01541	0.00938
-11.9	0.01568	0.00947
-11.95	0.01651	0.00972
-12	0.01627	0.00969
-12.05	0.0157	0.01018
-12.1	0.01711	0.0104
-12.15	0.01823	0.01039
-12.2	0.01835	0.01053
-12.25	0.01834	0.0108
-12.3	0.01811	0.01075
-12.35	0.01773	0.01105
-12.4	0.01817	0.01138
-12.45	0.0175	0.01139
-12.5	0.01733	0.01154
-12.55	0.01666	0.01148
-12.6	0.01794	0.01121
-12.65	0.01733	0.0121
-12.7	0.01595	0.01171
-12.75	0.01521	0.01208
-12.8	0.01568	0.01249
-12.85	0.01529	0.012
-12.9	0.01597	0.0121
-12.95	0.01547	0.01211
-13	0.01574	0.01194
-13.05	0.01557	0.01189
-13.1	0.0159	0.01213
-13.15	0.01579	0.01192
-13.2	0.01579	0.01224
-13.25	0.01593	0.01264
-13.3	0.01612	0.01294
-13.35	0.01628	0.01337
-13.4	0.01653	0.01371
-13.45	0.01509	0.01369
-13.5	0.01499	0.0141
-13.55	0.01584	0.01367
-13.6	0.01695	0.01393
-13.65	0.01711	0.01421
-13.7	0.01625	0.01438
-13.75	0.0152	0.01471
-13.8	0.01596	0.01508
-13.85	0.01565	0.01549
-13.9	0.01564	0.01596
-13.95	0.01564	0.01599
-14	0.01508	0.01604
-14.05	0.015	0.01618
-14.1	0.01466	0.01633
-14.15	0.01455	0.01648
-14.2	0.01479	0.01534
-14.25	0.01486	0.01573
-14.3	0.01547	0.01536
-14.35	0.01613	0.01434
-14.4	0.0165	0.01447
-14.45	0.01657	0.01451
-14.5	0.0164	0.0147
-14.55	0.01574	0.01533
-14.6	0.01569	0.01493
-14.65	0.01567	0.0159
-14.7	0.01569	0.01598
-14.75	0.01638	0.0162
-14.8	0.01638	0.01688
-14.85	0.01707	0.01688
-14.9	0.01726	0.0174
-14.95	0.01669	0.0189
-15	0.01701	0.01822
