# Supplementary material for: Efficient lateral-structure perovskite single crystal solar cells with high operational stability
Source: Nat Commun. 2020 Jan 14;11:274. doi: 10.1038/s41467-019-13998-2 (PMC6959261; doi:10.1038/s41467-019-13998-2)
Supplement: Supplementary file 4 — Source Data [file 41467_2019_13998_MOESM4_ESM.zip › Figure6.xlsx]

## Sheet: Sheet1
Figure 6a					Figure 6b					Figure 6c									Figure 6d									Figure 6e					Figure 6f					Figure 6g
Light Intensity (mW cm-2)	Photocurrent Density (mA cm-2)	Light Intensity (mW cm-2)	Photocurrent Density (mA cm-2)		Light Intensity (mW cm-2)	Photovoltage (V)	Light Intensity (mW cm-2)	Photovoltage (V)		Voltage (V)	Current Density (mA cm-2)								Voltage (V)	Current Density (mA cm-2)								VOC (V)		FF (%)			JSC (mA cm-2)		PCE (%)			Time (h)	Normalized PCE (a.u.)
	w/o MAI		with MAI			w/o MAI		with MAI			1.5 Sun	1 Sun	0.75 Sun	0.5 Sun	0.25 Sun	0.1 Sun	0.05 Sun			1.5 Sun	1 Sun	0.75 Sun	0.5 Sun	0.25 Sun	0.1 Sun	0.05 Sun		w/o MAI	with MAI	w/o MAI	with MAI		w/o MAI	with MAI	w/o MAI	with MAI		0	1
0.03454	0.0125	0.03724	0.0136		0.03454	0.21	0.03724	0.47		-0.1	32.4682	22.6841	17.2932	12.4205	6.23864	2.57727	1.29091		-0.1	24.4698	17.0944	13.6734	9.68959	5.335	2.525	1.13		0.46	0.81	42	61.8		4.76	5.37	5	12.28		5	1.01806
0.10437	0.0325	0.24079	0.075		0.10437	0.22	0.24079	0.55		-0.09	32.4182	22.6455	17.2932	12.4227	6.23636	2.57955	1.29091		-0.09	24.2987	17.0219	13.6335	9.64724	5.31	2.51	1.1225		0.63	0.69	31.7	54		3.38	6.13	1.15	10.64		10	1.02511
0.23079	0.0675	0.34737	0.1		0.23079	0.27	0.34737	0.61		-0.08	32.3454	22.6364	17.3023	12.4136	6.23636	2.57727	1.28409		-0.08	24.1779	16.9495	13.6187	9.61123	5.2875	2.4225	1.1175		0.41	0.78	31.3	51.9		3.52	5.15	5.04	7.42		15	1.01261
2.33553	0.57	2.25	0.6		2.33553	0.46	2.25	0.74		-0.07	32.3295	22.6386	17.3068	12.3864	6.22955	2.57273	1.28409		-0.07	24.0394	16.8832	13.5388	9.58158	5.265	2.39	1.11		0.44	0.76	33.8	64.3		3.9	4.33	3.03	8.48		20	1.01483
5.01316	1.06	4.89474	1.28		5.01316	0.5	4.89474	0.78		-0.06	32.3591	22.6318	17.2818	12.3727	6.22727	2.56818	1.28409		-0.06	23.9348	16.8128	13.4756	9.50957	5.2375	2.4675	1.105		0.38	0.73	37.4	60.5		3.62	5.3	4.2	8.28		25	1.01039
11.6447	2.38	10	2.56		11.6447	0.55	10	0.82		-0.05	32.4114	22.6023	17.2477	12.35	6.225	2.56818	1.28409		-0.05	23.7923	16.73	13.4167	9.46297	5.2025	2.385	1.0975		0.42	0.81	40.2	50.9		3.46	5.5	1.3	8.1		30	1.00094
17.1184	3.48	11.4474	2.94		17.1184	0.59	11.4474	0.83		-0.04	32.3704	22.5796	17.225	12.3614	6.21591	2.57045	1.28182		-0.04	23.6511	16.6472	13.3473	9.41638	5.175	2.35	1.0925		0.56	0.84	34.9	59.8		4.1	4.84	2.87	8.64		35	1.00222
25	5.06	25	6.19		25	0.62	25	0.88		-0.03	32.3023	22.5523	17.2227	12.3454	6.21364	2.56818	1.27955		-0.03	23.5533	16.5623	13.2947	9.36978	5.1475	2.415	1.085		0.48	0.71	44	56		3.81	4.49	2.03	7.84		40	1.00311
30.5526	6.02	31.1184	7.42		30.5526	0.64	31.1184	0.9		-0.02	32.2159	22.5386	17.2318	12.3545	6.21364	2.56591	1.27955		-0.02	23.5139	16.4899	13.2463	9.32531	5.1225	2.3425	1.0775		0.51	0.76	29.1	52.7		4.06	4.89	2.46	8.87		45	1.01689
40.5658	8.02	41.9737	9.87		40.5658	0.66	41.9737	0.91		-0.01	32.2159	22.5159	17.2159	12.3432	6.20455	2.56364	1.27955		-0.01	23.3116	16.4153	13.1852	9.28507	5.105	2.3125	1.0675		0.43	0.8	33.7	57.2		4.42	6.02	2.84	12.1		50	1.06044
44.8026	8.74	50.0658	12.36		44.8026	0.67	50.0658	0.92		0	32.2204	22.4932	17.2	12.3614	6.19773	2.56364	1.275		0	23.1636	16.3201	13.12	9.23	5.0625	2.3825	1.06												55	1.06056
50.0132	9.23	54.5395	13.27		50.0132	0.69	54.5395	0.92		0.01	32.2318	22.5045	17.1841	12.3591	6.19091	2.56136	1.27727		0.01	23.0441	16.2787	13.0695	9.17917	5.0425	2.305	1.0525												60	1.053
59.4211	10.7	70.7237	16.69		59.4211	0.72	70.7237	0.92		0.02	32.1795	22.4704	17.1864	12.35	6.17273	2.56136	1.27955		0.02	22.9016	16.1669	13.0169	9.11987	5.0175	2.29	1.0425												65	1.03528
65.5395	11.3	72.6974	17.2		65.5395	0.72	72.6974	0.92		0.03	32.1364	22.4636	17.1704	12.3227	6.16591	2.55455	1.275		0.03	22.7318	16.0924	12.9475	9.06056	4.985	2.27	1.04												70	1.04933
77.3026	13.12	88.2237	20.47		77.3026	0.75	88.2237	0.93		0.04	32.0727	22.4568	17.1477	12.3136	6.16136	2.55227	1.275		0.04	22.5635	16.0075	12.878	9.00762	4.95	2.2525	1.025												75	1.05017
93.2763	14.99	92.4079	21.38		93.2763	0.73	92.4079	0.93		0.05	32.0773	22.4227	17.1205	12.3046	6.15682	2.55	1.27955		0.05	22.4128	15.9143	12.8107	8.95043	4.9175	2.23	1.0175												80	1.0535
100	16.32	100	22.49		100	0.76	100	0.93		0.06	32.075	22.3955	17.1068	12.2909	6.15227	2.54773	1.27273		0.06	22.2471	15.8191	12.7602	8.88901	4.885	2.2	1.0075												85	1.05611
150	23.16	150	32.22		150	0.76	150	0.93		0.07	32.0296	22.4023	17.0886	12.275	6.15	2.54318	1.27045		0.07	22.0869	15.7218	12.6571	8.84877	4.8525	2.2475	0.9975												90	1.05639
										0.08	31.9932	22.4068	17.0682	12.2659	6.14091	2.54318	1.26818		0.08	21.9742	15.6245	12.5898	8.75982	4.8225	2.1825	0.99												95	1.03822
										0.09	31.9682	22.3773	17.0591	12.2636	6.13864	2.54091	1.26364		0.09	21.7909	15.5003	12.5161	8.6984	4.79	2.1525	0.98												100	1.03683
										0.1	31.8818	22.3523	17.0591	12.25	6.12727	2.53636	1.26364		0.1	21.6198	15.3843	12.4361	8.63062	4.7525	2.18	0.97												105	1.00133
										0.11	31.8	22.35	17.05	12.2364	6.11818	2.53636	1.26136		0.11	21.4501	15.2725	12.3604	8.55649	4.7175	2.14	0.96												110	1.005
										0.12	31.7773	22.3364	17.0205	12.2159	6.11591	2.53182	1.26136		0.12	21.1989	15.1628	12.272	8.48448	4.6775	2.12	0.9475												115	1.00222
										0.13	31.7954	22.3205	17.0091	12.2068	6.11364	2.52955	1.26136		0.13	20.9912	15.051	12.1836	8.40824	4.65	2.1025	0.935												120	0.99489
										0.14	31.7659	22.3045	17.0182	12.2091	6.11591	2.525	1.25909		0.14	20.8405	14.9309	12.0868	8.32987	4.5875	2.0725	0.925												125	0.99839
										0.15	31.7273	22.3091	16.9864	12.1841	6.11364	2.52045	1.25455		0.15	20.6354	14.8067	11.9879	8.25151	4.5375	2.0525	0.915												130	0.99267
										0.16	31.6659	22.275	16.9614	12.175	6.10682	2.51818	1.25682		0.16	20.4005	14.7053	11.8869	8.16891	4.485	2.03	0.9025												135	0.99972
										0.17	31.5932	22.2636	16.9455	12.1546	6.10227	2.51591	1.25455		0.17	20.2145	14.5376	11.7943	8.08631	4.44	2.0025	0.895												140	0.99344
										0.18	31.575	22.2227	16.9273	12.15	6.08636	2.51364	1.25		0.18	20.0285	14.3927	11.6975	8.01006	4.395	1.9775	0.875												145	0.9965
										0.19	31.5477	22.2068	16.9159	12.1341	6.075	2.51136	1.25455		0.19	19.8398	14.2581	11.5965	7.92323	4.3425	1.9475	0.86												150	1.00006
										0.2	31.5273	22.1886	16.9091	12.1227	6.06591	2.50682	1.25227		0.2	19.6076	14.1173	11.5061	7.8258	4.2875	1.92	0.845												155	1.00089
										0.21	31.4568	22.1636	16.9	12.0977	6.05682	2.50227	1.25227		0.21	19.3781	13.96	11.3609	7.72838	4.2375	1.89	0.83												160	1.02522
										0.22	31.3932	22.1295	16.8886	12.0773	6.04773	2.5	1.24773		0.22	19.1337	13.815	11.2367	7.65001	4.18	1.8575	0.8125												165	1.03889
										0.23	31.3296	22.0841	16.8841	12.0636	6.04091	2.49318	1.24773		0.23	18.8717	13.6577	11.1062	7.52929	4.125	1.8275	0.7975												170	1.02722
										0.24	31.3068	22.0545	16.8705	12.0614	6.03182	2.49091	1.24545		0.24	18.6558	13.4859	10.98	7.42128	4.0675	1.795	0.7775												175	1.02083
										0.25	31.2523	22.0318	16.8454	12.0614	6.025	2.48864	1.24318		0.25	18.4399	13.3161	10.8537	7.3175	4.015	1.76	0.76												180	1.01539
										0.26	31.1977	22.0182	16.8091	12.0568	6.01136	2.48182	1.24318		0.26	18.1303	13.1422	10.717	7.21372	3.935	1.7275	0.7425												185	1.00694
										0.27	31.1364	21.9773	16.7818	12.0318	6.00909	2.48182	1.23409		0.27	17.833	12.9704	10.5886	7.09299	3.865	1.68	0.7225												190	0.99628
										0.28	31.075	21.9727	16.7591	12.0205	6.00227	2.48182	1.23636		0.28	17.5669	12.7923	10.4455	6.97863	3.79	1.6375	0.7												195	0.99639
										0.29	31.0023	21.9341	16.7386	11.9954	5.99318	2.47727	1.23636		0.29	17.2858	12.6184	10.2877	6.85578	3.72	1.595	0.6775												200	0.99772
										0.3	30.9159	21.9046	16.7318	11.9727	5.98864	2.47273	1.23636		0.3	17.0007	12.3865	10.132	6.73083	3.6425	1.55	0.6575
										0.31	30.8	21.8727	16.6955	11.9545	5.97955	2.47273	1.22727		0.31	16.7128	12.1671	9.97837	6.5974	3.565	1.5025	0.6325
										0.32	30.6614	21.8386	16.6614	11.9454	5.96818	2.47273	1.22727		0.32	16.3951	11.9497	9.81424	6.46185	3.485	1.4525	0.61
										0.33	30.5568	21.8091	16.6523	11.9318	5.95227	2.46591	1.22045		0.33	16.0801	11.7468	9.63748	6.31995	3.3975	1.405	0.5775
										0.34	30.4727	21.7614	16.6205	11.9046	5.93864	2.45909	1.22273		0.34	15.7692	11.5212	9.47756	6.18016	3.3075	1.3525	0.55
										0.35	30.3727	21.7341	16.5841	11.8818	5.92045	2.45455	1.22045		0.35	15.4922	11.2893	9.27555	6.03826	3.215	1.3	0.5225
										0.36	30.2682	21.6932	16.5341	11.8523	5.90227	2.44773	1.21591		0.36	15.1636	11.0616	9.09248	5.89847	3.1175	1.245	0.495
										0.37	30.1364	21.65	16.4909	11.8204	5.88864	2.43864	1.20909		0.37	14.8826	10.8255	8.9073	5.73116	3.0225	1.1875	0.465
										0.38	29.9886	21.6023	16.4773	11.8023	5.875	2.43182	1.20455		0.38	14.1901	10.5813	8.71161	5.57655	2.9225	1.1275	0.435
										0.39	29.825	21.55	16.4568	11.7841	5.85455	2.42273	1.20455		0.39	14.0597	10.3266	8.51381	5.4177	2.8175	1.0675	0.4025
										0.4	29.6295	21.4886	16.4114	11.7591	5.83409	2.40909	1.2		0.4	13.799	10.0678	8.3097	5.25038	2.7125	1.0075	0.37
										0.41	29.4386	21.4546	16.3523	11.7341	5.81364	2.4	1.19545		0.41	13.4406	9.8049	8.10979	5.08095	2.605	0.94	0.3375
										0.42	29.2636	21.3955	16.3159	11.6886	5.79318	2.39318	1.18864		0.42	13.0822	9.54404	7.89305	4.91575	2.38	0.8775	0.3025
										0.43	29.0909	21.3023	16.2545	11.6636	5.76591	2.38409	1.18182		0.43	12.7128	9.25834	7.6679	4.73996	2.2875	0.81	0.2675
										0.44	28.9318	21.2091	16.2091	11.6386	5.73864	2.37273	1.17045		0.44	12.3652	8.98713	7.43222	4.55993	2.1875	0.7425	0.2325
										0.45	28.7386	21.1205	16.1432	11.6	5.71136	2.35682	1.16364		0.45	11.9918	8.70764	7.19865	4.37991	2.13	0.6725	0.195
										0.46	28.5296	21.0386	16.0727	11.5546	5.67727	2.34091	1.15682		0.46	11.6022	8.42194	6.96718	4.19988	1.9875	0.605	0.1625
										0.47	28.3023	20.9546	15.9977	11.5136	5.65	2.32273	1.14545		0.47	11.2166	8.14452	6.73782	4.01986	1.8725	0.5375	0.1225
										0.48	28.0386	20.8591	15.9318	11.4773	5.60455	2.31136	1.13182		0.48	10.8337	7.86296	6.50214	3.83348	1.7575	0.47	0.0875
										0.49	27.7773	20.7682	15.85	11.4159	5.55682	2.22273	1.12045		0.49	10.4644	7.57105	6.27909	3.6471	1.63	0.4025	0.0525
										0.5	27.475	20.6704	15.7659	11.3568	5.51364	2.20455	1.10227		0.5	10.091	7.26672	6.02237	3.46284	1.51	0.3325	0.015
										0.51	27.2068	20.5614	15.6705	11.2955	5.46364	2.24545	1.09318		0.51	9.69179	6.96446	5.77617	3.26587	1.38	0.2625	-0.0225
										0.52	26.8955	20.425	15.5727	11.2204	5.41364	2.15909	1.07045		0.52	9.28445	6.65805	5.52998	3.07525	1.255	0.1975	-0.0575
										0.53	26.5977	20.2909	15.475	11.1432	5.35455	2.13182	1.05		0.53	8.88391	6.362	5.28168	2.8804	1.13	0.1275	-0.0925
										0.54	26.2	20.1818	15.3682	11.0591	5.29091	2.10227	1.02955		0.54	8.4983	6.06595	5.02916	2.68555	1.0025	0.0625	-0.1275
										0.55	25.8318	20.0636	15.2432	10.9886	5.22727	2.10909	1.01136		0.55	8.10591	5.77404	4.77876	2.49494	0.875	-0.005	-0.1625
										0.56	25.4364	19.8705	15.0886	10.8955	5.16364	2.04318	0.98409		0.56	7.71894	5.46764	4.52835	2.30221	0.75	-0.07	-0.195
										0.57	25.0114	19.6886	14.95	10.8182	5.09091	2.00909	0.95682		0.57	7.32654	5.16952	4.28005	2.00781	0.6275	-0.13	-0.23
										0.58	24.6364	19.5136	14.8136	10.7227	5.01591	1.96818	0.925		0.58	6.91785	4.86725	4.02123	1.91039	0.5075	-0.1925	-0.2625
										0.59	24.2068	19.3273	14.6659	10.6182	4.93409	1.92045	0.9		0.59	6.52138	4.56706	3.76661	1.69224	0.3875	-0.255	-0.295
										0.6	23.6591	19.1159	14.5091	10.4954	4.84545	1.87727	0.87273		0.6	6.12356	4.26066	3.51831	1.52492	0.2675	-0.3125	-0.3275
										0.61	23.2136	18.8659	14.3409	10.3727	4.75455	1.825	0.83864		0.61	5.71215	3.96047	3.2658	1.34489	0.1475	-0.3725	-0.36
										0.62	22.7432	18.5886	14.1523	10.2386	4.66136	1.775	0.80455		0.62	5.32111	3.66234	3.00908	1.16487	0.0375	-0.43	-0.3925
										0.63	22.1818	18.2886	13.9477	10.1068	4.57273	1.725	0.76591		0.63	4.91921	3.36422	2.75868	0.98484	-0.075	-0.4875	-0.4225
										0.64	21.5886	17.9818	13.7159	9.96818	4.45909	1.66591	0.72955		0.64	4.54582	3.07024	2.51037	0.81117	-0.18	-0.54	-0.4525
										0.65	20.9818	17.6546	13.4795	9.80909	4.34773	1.60227	0.68182		0.65	4.17244	2.7804	2.24945	0.63538	-0.2875	-0.595	-0.4825
										0.66	20.3341	17.2864	13.2182	9.62273	4.23182	1.53409	0.63864		0.66	3.7814	2.4947	1.9275	0.46807	-0.39	-0.6475	-0.51
										0.67	19.6886	16.8705	12.9296	9.41818	4.11364	1.46818	0.59773		0.67	3.4053	2.209	1.76126	0.30287	-0.4875	-0.7025	-0.54
										0.68	19.0114	16.425	12.6114	9.20682	3.99091	1.39773	0.55		0.68	3.03462	1.85291	1.50875	0.14402	-0.585	-0.7525	-0.57
										0.69	18.3068	15.95	12.2864	8.98409	3.85455	1.32045	0.50909		0.69	2.67346	1.62518	1.2878	-0.01271	-0.6775	-0.8025	-0.5975
										0.7	17.5796	15.4477	11.9182	8.72045	3.70682	1.23864	0.45227		0.7	2.3055	1.38295	1.06265	-0.16096	-0.7725	-0.855	-0.625
										0.71	16.8205	14.9114	11.5273	8.44318	3.54773	1.15682	0.4		0.71	1.94569	1.1221	0.8396	-0.30922	-0.86	-0.905	-0.6525
										0.72	16.0296	14.3364	11.1045	8.14091	3.38636	1.07273	0.35227		0.72	1.60217	0.86745	0.62286	-0.45112	-0.9475	-0.955	-0.68
										0.73	15.2159	13.7295	10.6546	7.81364	3.21364	0.98182	0.29545		0.73	1.26544	0.62109	0.41454	-0.58667	-1.03	-1.005	-0.7075
										0.74	14.3864	13.0886	10.1773	7.45909	3.03864	0.89091	0.23864		0.74	0.89206	0.383	0.20622	-0.7201	-1.115	-1.0525	-0.7325
										0.75	13.5614	12.4227	9.68182	7.08409	2.84773	0.79545	0.18864		0.75	0.58384	0.14906	0.00842	-0.8493	-1.1975	-1.1025	-0.76
										0.76	12.7318	11.7341	9.15682	6.68636	2.64545	0.69773	0.12727		0.76	0.26612	-0.0766	-0.18307	-0.97425	-1.2775	-1.15	-0.785
										0.77	11.8614	11.0136	8.60682	6.28182	2.42727	0.59091	0.06818		0.77	-0.04073	-0.28777	-0.37245	-1.09498	-1.3575	-1.1975	-0.81
										0.78	11	10.2727	8.03864	5.85227	2.15455	0.49091	0.00682		0.78	-0.33537	-0.49687	-0.55131	-1.21358	-1.4375	-1.245	-0.835
										0.79	10.1432	9.51818	7.45682	5.41136	1.975	0.38409	-0.04773		0.79	-0.62865	-0.69976	-0.72597	-1.33007	-1.515	-1.2925	-0.86
										0.8	9.29091	8.75455	6.86364	4.95455	1.76818	0.27727	-0.10455		0.8	-0.89613	-0.8923	-0.89431	-1.44232	-1.5925	-1.3375	-0.885
										0.81	8.44091	8	6.25909	4.49091	1.54091	0.175	-0.16136		0.81	-1.12967	-1.07862	-1.05423	-1.5461	-1.67	-1.385	-0.91
										0.82	7.59773	7.23409	5.65	4.01818	1.30909	0.07727	-0.21136		0.82	-1.45146	-1.25874	-1.21415	-1.64352	-1.7425	-1.4325	-0.9325
										0.83	6.75455	6.45909	5.04545	3.56591	1.08409	-0.02273	-0.26591		0.83	-1.70944	-1.43264	-1.36987	-1.73883	-1.81	-1.4775	-0.9575
										0.84	5.96364	5.74091	4.44545	3.10909	0.85909	-0.12273	-0.31591		0.84	-1.95248	-1.58791	-1.51717	-1.82567	-1.8775	-1.5225	-0.98
										0.85	5.16364	5.00455	3.85227	2.65455	0.63636	-0.21364	-0.36591		0.85		-1.73076	-1.63711	-1.90615	-1.9425	-1.5675	-1.0025
										0.86	4.39773	4.29545	3.27045	2.21591	0.425	-0.30227	-0.41591		0.86		-1.85705	-1.75916			-1.6125	-1.025
										0.87	3.65682	3.59773	2.69318	1.74091	0.22045	-0.38636	-0.45682		0.87			-1.93381			-1.655	-1.0475
										0.88	2.94091	2.92273	2.07727	1.32727	0.025	-0.46591	-0.49318		0.88			-1.96748			-1.7	-1.0675
										0.89	2.26364	2.16136	1.59545	0.92727	-0.16136	-0.54091	-0.53182		0.89						-1.7425	-1.09
										0.9	1.53182	1.60909	1.09545	0.55227	-0.33636	-0.61364	-0.575		0.9						-1.7825	-1.1125
										0.91	0.92727	1.02273	0.62045	0.19545	-0.5	-0.67955	-0.60909		0.91						-1.8225	-1.135
										0.92	0.35227	0.46818	0.175	-0.13864	-0.65455	-0.74318	-0.64545		0.92						-1.86	-1.155
										0.93	-0.17955	-0.05227	-0.24318	-0.45	-0.79773	-0.80227	-0.67955		0.93						-1.8975	-1.175
										0.94	-0.67273	-0.53409	-0.63182	-0.74318	-0.93409	-0.85909	-0.70682		0.94						-1.9325	-1.195
										0.95	-1.13182	-0.98636	-0.99318	-1.01364	-1.05682	-0.91364	-0.73864		0.95						-1.97	-1.2175
										0.96	-1.55455	-1.40909	-1.32955	-1.26364	-1.17273	-0.96364	-0.76591		0.96							-1.2375
										0.97	-1.93864	-1.8	-1.64091	-1.49773	-1.28182	-1.01364	-0.79545		0.97							-1.2575
										0.98			-1.91818	-1.71591	-1.38636	-1.06136	-0.825		0.98							-1.2775
										0.99				-1.90909	-1.48409	-1.10682	-0.85455		0.99							-1.2975
										1					-1.57727	-1.15227	-0.88409		1							-1.3175
