# Supplementary material for: Efficient lateral-structure perovskite single crystal solar cells with high operational stability
Source: Nat Commun. 2020 Jan 14;11:274. doi: 10.1038/s41467-019-13998-2 (PMC6959261; doi:10.1038/s41467-019-13998-2)
Supplement: Supplementary file 4 — Source Data [file 41467_2019_13998_MOESM4_ESM.zip › Supplementary Figure 1.xlsx]

## Sheet: Sheet1
Figure S1
Voltage (V)	Current Density (mA cm-2)
	Backward	Forward
0	22.4932	22.3841
0.01	22.5045	22.3591
0.02	22.4704	22.3318
0.03	22.4636	22.3045
0.04	22.4568	22.2636
0.05	22.4227	22.2227
0.06	22.3955	22.1909
0.07	22.4023	22.1546
0.08	22.4068	22.1432
0.09	22.3773	22.1114
0.1	22.3523	22.0659
0.11	22.35	22.025
0.12	22.3364	22.0159
0.13	22.3205	22.0159
0.14	22.3045	21.9795
0.15	22.3091	21.9227
0.16	22.275	21.8727
0.17	22.2636	21.825
0.18	22.2227	21.7864
0.19	22.2068	21.7477
0.2	22.1886	21.7455
0.21	22.1636	21.7114
0.22	22.1295	21.6659
0.23	22.0841	21.6273
0.24	22.0545	21.5864
0.25	22.0318	21.5773
0.26	22.0182	21.55
0.27	21.9773	21.5182
0.28	21.9727	21.4773
0.29	21.9341	21.45
0.3	21.9046	21.3795
0.31	21.8727	21.3227
0.32	21.8386	21.2773
0.33	21.8091	21.2341
0.34	21.7614	21.1795
0.35	21.7341	21.125
0.36	21.6932	21.0568
0.37	21.65	20.9614
0.38	21.6023	20.9023
0.39	21.55	20.8318
0.4	21.4886	20.7432
0.41	21.4546	20.6636
0.42	21.3955	20.5773
0.43	21.3023	20.4977
0.44	21.2091	20.3795
0.45	21.1205	20.2568
0.46	21.0386	20.1205
0.47	20.9546	20.0068
0.48	20.8591	19.8864
0.49	20.7682	19.7523
0.5	20.6704	19.5727
0.51	20.5614	19.4364
0.52	20.425	19.2636
0.53	20.2909	19.0818
0.54	20.1818	18.8864
0.55	20.0636	18.6886
0.56	19.8705	18.4977
0.57	19.6886	18.2886
0.58	19.5136	18.05
0.59	19.3273	17.8182
0.6	19.1159	17.5932
0.61	18.8659	17.3409
0.62	18.5886	17.075
0.63	18.2886	16.7545
0.64	17.9818	16.4636
0.65	17.6546	16.1295
0.66	17.2864	15.7886
0.67	16.8705	15.4296
0.68	16.425	15.05
0.69	15.95	14.6409
0.7	15.4477	14.2136
0.71	14.9114	13.7591
0.72	14.3364	13.2932
0.73	13.7295	12.7909
0.74	13.0886	12.2546
0.75	12.4227	11.7045
0.76	11.7341	11.1182
0.77	11.0136	10.5114
0.78	10.2727	9.86818
0.79	9.51818	9.23636
0.8	8.75455	8.59091
0.81	8	7.92273
0.82	7.23409	7.22955
0.83	6.45909	6.525
0.84	5.74091	5.81818
0.85	5.00455	5.11364
0.86	4.29545	4.41364
0.87	3.59773	3.71364
0.88	2.92273	3.03182
0.89	2.16136	2.35909
0.9	1.60909	1.70909
0.91	1.02273	1.1
0.92	0.46818	0.50455
0.93	-0.05227	-0.06136
