# Supplementary material for: Efficient lateral-structure perovskite single crystal solar cells with high operational stability
Source: Nat Commun. 2020 Jan 14;11:274. doi: 10.1038/s41467-019-13998-2 (PMC6959261; doi:10.1038/s41467-019-13998-2)
Supplement: Supplementary file 4 — Source Data [file 41467_2019_13998_MOESM4_ESM.zip › Supplementary Figure 2.xlsx]

## Sheet: Sheet1
Figure S2
Voltage (V)	Current Density (mA cm-2)
	Air 1	Vacuum 1	Air 2	Vacuum 2	Air 3	Vacuum 3
0	5.2	5.43125	5.17812	5.59062	5.16562	5.5625
0.01	5.19375	5.45	5.15937	5.57187	5.19062	5.55937
0.02	5.19062	5.44062	5.16562	5.55312	5.1875	5.57812
0.03	5.19375	5.42187	5.16562	5.5125	5.1625	5.58125
0.04	5.175	5.40313	5.1625	5.5125	5.15	5.55625
0.05	5.1625	5.39062	5.15313	5.4875	5.14687	5.5375
0.06	5.14062	5.35937	5.15	5.42812	5.15	5.51563
0.07	5.11562	5.32187	5.12812	5.39687	5.16562	5.49687
0.08	5.09687	5.29062	5.10312	5.39062	5.175	5.47187
0.09	5.1	5.30937	5.10312	5.38125	5.19375	5.4625
0.1	5.09062	5.31562	5.09375	5.39062	5.19687	5.45937
0.11	5.075	5.33437	5.10312	5.4125	5.1875	5.45625
0.12	5.06875	5.34062	5.11562	5.42812	5.17812	5.46875
0.13	5.0625	5.3375	5.11875	5.44062	5.14687	5.46562
0.14	5.0625	5.325	5.0875	5.45937	5.10625	5.45937
0.15	5.0625	5.3125	5.05625	5.47187	5.10937	5.45625
0.16	5.05312	5.3125	5.02812	5.45625	5.13437	5.45937
0.17	5.04687	5.325	5.01875	5.42812	5.12812	5.42812
0.18	5.0375	5.30625	5	5.40313	5.10937	5.3875
0.19	5.04062	5.27812	5	5.375	5.09687	5.35
0.2	5.05625	5.25	4.99687	5.32812	5.0625	5.32812
0.21	5.05625	5.23125	5.00312	5.325	5.0375	5.33437
0.22	5.0375	5.2	4.99687	5.3125	5.02812	5.34375
0.23	5.00625	5.16562	4.98438	5.29375	5.02812	5.33437
0.24	4.97812	5.13125	4.9625	5.2875	5.025	5.32812
0.25	4.95625	5.09687	4.93438	5.2875	5.0125	5.3125
0.26	4.94687	5.07812	4.90937	5.25625	5.00312	5.3
0.27	4.93438	5.06875	4.87188	5.20937	4.99375	5.28437
0.28	4.925	5.05937	4.825	5.18438	4.98438	5.25937
0.29	4.9	5.05312	4.79375	5.17188	4.95937	5.23438
0.3	4.89062	5.05625	4.80312	5.12812	4.94375	5.22187
0.31	4.8875	5.03437	4.82188	5.08125	4.92812	5.175
0.32	4.85312	5.0125	4.79062	5.06562	4.9	5.14687
0.33	4.825	4.97812	4.76563	5.07187	4.87812	5.11875
0.34	4.80312	4.9625	4.75937	5.09062	4.87188	5.07812
0.35	4.78437	4.9875	4.7625	5.1	4.84375	5.04375
0.36	4.76563	4.98438	4.75312	5.0875	4.82812	5.00625
0.37	4.74687	4.97812	4.7625	5.05	4.82812	4.99062
0.38	4.725	4.95625	4.75312	5.01875	4.82188	4.99062
0.39	4.69062	4.93438	4.71875	4.96562	4.8	4.99687
0.4	4.65937	4.9	4.67188	4.94687	4.74687	4.975
0.41	4.62188	4.86875	4.63125	4.90625	4.69375	4.9375
0.42	4.5875	4.8625	4.6	4.85937	4.63437	4.90937
0.43	4.55937	4.8375	4.56562	4.81562	4.55937	4.85312
0.44	4.51875	4.79375	4.52187	4.77187	4.48125	4.80625
0.45	4.49062	4.7375	4.47187	4.70937	4.425	4.74375
0.46	4.43437	4.66562	4.4375	4.66562	4.36875	4.69062
0.47	4.34687	4.61875	4.38125	4.61875	4.30625	4.64063
0.48	4.25625	4.575	4.30625	4.57812	4.25	4.56875
0.49	4.19062	4.51563	4.23125	4.51875	4.19375	4.51563
0.5	4.15	4.43437	4.15937	4.4375	4.125	4.42188
0.51	4.09063	4.3625	4.075	4.35625	4.04063	4.33437
0.52	4.01875	4.2875	4	4.26562	3.95625	4.25312
0.53	3.9375	4.22187	3.92188	4.17188	3.86875	4.15313
0.54	3.86875	4.15625	3.83125	4.07187	3.78437	4.07812
0.55	3.775	4.10312	3.74062	3.9625	3.68125	3.98438
0.56	3.68125	4.0125	3.64688	3.8625	3.5875	3.88125
0.57	3.575	3.9125	3.55312	3.7625	3.49687	3.77812
0.58	3.47812	3.82187	3.46562	3.66562	3.42188	3.675
0.59	3.36563	3.73438	3.36563	3.5625	3.35312	3.58125
0.6	3.25	3.63125	3.26562	3.47187	3.27187	3.4625
0.61	3.11875	3.54062	3.1625	3.24687	3.17188	3.35
0.62	2.99062	3.45625	3.0625	3.2125	3.05937	3.22812
0.63	2.89063	3.34687	2.94375	3.14688	2.93125	3.08437
0.64	2.78437	3.22812	2.82187	3.0375	2.7875	2.97812
0.65	2.64375	3.08437	2.7	2.90312	2.6375	2.84375
0.66	2.49687	2.96875	2.57812	2.7625	2.49375	2.70938
0.67	2.34687	2.83438	2.44375	2.64063	2.35625	2.57187
0.68	2.1875	2.675	2.31875	2.50937	2.23125	2.42187
0.69	2.03125	2.50625	2.1875	2.35625	2.09375	2.26562
0.7	1.87812	2.35312	2.04375	2.20937	1.94375	2.11562
0.71	1.7125	2.20625	1.88437	2.05625	1.7875	1.9625
0.72	1.54375	2.05313	1.73125	1.89687	1.63437	1.80937
0.73	1.375	1.88437	1.56875	1.72812	1.46875	1.64375
0.74	1.19687	1.71875	1.4	1.56563	1.29062	1.49687
0.75	1.025	1.54687	1.22812	1.3875	1.12188	1.32812
0.76	0.84375	1.375	1.04375	1.21563	0.95625	1.15
0.77	0.66562	1.19375	0.86562	1.04062	0.79688	0.96875
0.78	0.49375	1.00937	0.69062	0.85625	0.61875	0.79063
0.79	0.31875	0.83437	0.52187	0.67812	0.45	0.60937
0.8	0.15	0.64687	0.35625	0.49687	0.2875	0.43437
0.81	-0.01563	0.45937	0.19375	0.32187	0.12812	0.26563
0.82		0.28125	0.03437	0.15312	-0.02187	0.09375
0.83		0.10937	-0.125	-0.0125		-0.07187
0.84		-0.05625
