# Supplementary material for: Efficient lateral-structure perovskite single crystal solar cells with high operational stability
Source: Nat Commun. 2020 Jan 14;11:274. doi: 10.1038/s41467-019-13998-2 (PMC6959261; doi:10.1038/s41467-019-13998-2)
Supplement: Supplementary file 4 — Source Data [file 41467_2019_13998_MOESM4_ESM.zip › Supplementary Figure 3.xlsx]

## Sheet: Sheet1
Figure S3
Voltage (V)	Current Density (mA cm-2)
	Al	Cu	Au
0	22.1095	22.3598	22.4932
0.01	22.0761	22.26	22.5045
0.02	22.0067	22.1814	22.4704
0.03	21.9128	22.1382	22.4636
0.04	21.7401	22.0559	22.4568
0.05	21.6515	21.9902	22.4227
0.06	21.5913	22.0065	22.3955
0.07	21.5933	21.9915	22.4023
0.08	21.5982	21.9998	22.4068
0.09	21.5593	21.9712	22.3773
0.1	21.4848	21.9386	22.3523
0.11	21.4434	21.9094	22.35
0.12	21.3457	21.8554	22.3364
0.13	21.2422	21.8249	22.3205
0.14	21.0821	21.7422	22.3045
0.15	20.9611	21.6794	22.3091
0.16	20.8995	21.6525	22.275
0.17	20.8619	21.6265	22.2636
0.18	20.8798	21.6052	22.2227
0.19	20.8432	21.4976	22.2068
0.2	20.8201	21.3766	22.1886
0.21	20.8115	21.2733	22.1636
0.22	20.7531	21.1893	22.1295
0.23	20.617	21.1435	22.0841
0.24	20.5118	21.0424	22.0545
0.25	20.2845	20.9657	22.0318
0.26	20.1231	20.9076	22.0182
0.27	20.0376	20.8537	21.9773
0.28	19.9045	20.7821	21.9727
0.29	19.7071	20.6539	21.9341
0.3	19.581	20.5447	21.9046
0.31	19.4386	20.4813	21.8727
0.32	19.3765	20.417	21.8386
0.33	19.2797	20.3722	21.8091
0.34	19.1689	20.2371	21.7614
0.35	19.0681	20.0976	21.7341
0.36	19.0151	19.9865	21.6932
0.37	18.9711	19.8975	21.65
0.38	18.8699	19.8042	21.6023
0.39	18.7608	19.6838	21.55
0.4	18.6578	19.576	21.4886
0.41	18.552	19.4839	21.4546
0.42	18.4771	19.3855	21.3955
0.43	18.3464	19.2929	21.3023
0.44	18.1712	19.1054	21.2091
0.45	18.0308	18.9442	21.1205
0.46	17.8787	18.818	21.0386
0.47	17.7504	18.7177	20.9546
0.48	17.5814	18.5943	20.8591
0.49	17.4053	18.4297	20.7682
0.5	17.2358	18.289	20.6704
0.51	17.0706	18.15	20.5614
0.52	16.9101	18.0213	20.425
0.53	16.7223	17.8824	20.2909
0.54	16.5292	17.6843	20.1818
0.55	16.3811	17.5169	20.0636
0.56	16.2123	17.3359	19.8705
0.57	16.0731	17.1499	19.6886
0.58	15.891	16.9278	19.5136
0.59	15.6664	16.6902	19.3273
0.6	15.4276	16.466	19.1159
0.61	15.1502	16.2322	18.8659
0.62	14.8678	16.0286	18.5886
0.63	14.5683	15.8045	18.2886
0.64	14.2489	15.5509	17.9818
0.65	13.9643	15.3117	17.6546
0.66	13.6216	15.0568	17.2864
0.67	13.2811	14.7826	16.8705
0.68	12.9169	14.4779	16.425
0.69	12.5287	14.1521	15.95
0.7	12.1297	13.8045	15.4477
0.71	11.6904	13.411	14.9114
0.72	11.2358	12.9978	14.3364
0.73	10.7612	12.5413	13.7295
0.74	10.2541	12.053	13.0886
0.75	9.7319	11.5508	12.4227
0.76	9.114	11.0213	11.7341
0.77	8.48014	10.459	11.0136
0.78	7.8282	9.86845	10.2727
0.79	7.16388	9.23644	9.51818
0.8	6.48924	8.57518	8.75455
0.81	5.79278	7.85785	8
0.82	5.09337	7.10325	7.23409
0.83	4.39413	6.31576	6.45909
0.84	3.69689	5.5019	5.74091
0.85	3.00994	4.67794	5.00455
0.86	2.32879	3.83393	4.29545
0.87	1.66758	2.9789	3.59773
0.88	1.02396	2.12423	2.92273
0.89	0.41043	1.26918	2.16136
0.9	-0.17081	0.42573	1.60909
0.91		-0.4054	1.02273
0.92			0.46818
0.93			-0.05227
