# Supplementary material for: Efficient lateral-structure perovskite single crystal solar cells with high operational stability
Source: Nat Commun. 2020 Jan 14;11:274. doi: 10.1038/s41467-019-13998-2 (PMC6959261; doi:10.1038/s41467-019-13998-2)
Supplement: Supplementary file 4 — Source Data [file 41467_2019_13998_MOESM4_ESM.zip › Supplementary Figure 4.xlsx]

## Sheet: Sheet1
Figure S4
Voltage (V)	Current Density (mA cm-2)
-0.1	5.12704
-0.09	5.10352
-0.08	5.08304
-0.07	5.05792
-0.06	5.0336
-0.05	5.01136
-0.04	4.99264
-0.03	4.96368
-0.02	4.9344
-0.01	4.90624
0	4.87392
0.01	4.83968
0.02	4.81648
0.03	4.79856
0.04	4.77808
0.05	4.764
0.06	4.73856
0.07	4.71488
0.08	4.67568
0.09	4.62768
0.1	4.59184
0.11	4.5616
0.12	4.52992
0.13	4.49712
0.14	4.47568
0.15	4.46704
0.16	4.45488
0.17	4.4344
0.18	4.42064
0.19	4.3976
0.2	4.36832
0.21	4.3432
0.22	4.31744
0.23	4.28992
0.24	4.25904
0.25	4.22464
0.26	4.192
0.27	4.16112
0.28	4.14592
0.29	4.11216
0.3	4.06864
0.31	4.02144
0.32	3.97952
0.33	3.94256
0.34	3.90352
0.35	3.86992
0.36	3.83248
0.37	3.7928
0.38	3.756
0.39	3.7208
0.4	3.68032
0.41	3.64112
0.42	3.59984
0.43	3.55072
0.44	3.49536
0.45	3.44288
0.46	3.38816
0.47	3.3304
0.48	3.26864
0.49	3.20416
0.5	3.14624
0.51	3.084
0.52	3.02736
0.53	2.9704
0.54	2.9
0.55	2.8272
0.56	2.74688
0.57	2.66352
0.58	2.5744
0.59	2.48032
0.6	2.38624
0.61	2.28816
0.62	2.18832
0.63	2.08352
0.64	1.97776
0.65	1.8632
0.66	1.74256
0.67	1.60592
0.68	1.46912
0.69	1.32704
0.7	1.18112
0.71	1.03296
0.72	0.88
0.73	0.72336
0.74	0.56432
0.75	0.40784
0.76	0.24992
0.77	0.07728
0.78	-0.08144
0.79	-0.25536
0.8	-0.42064
0.81	-0.58048
