# Supplementary material for: Efficient lateral-structure perovskite single crystal solar cells with high operational stability
Source: Nat Commun. 2020 Jan 14;11:274. doi: 10.1038/s41467-019-13998-2 (PMC6959261; doi:10.1038/s41467-019-13998-2)
Supplement: Supplementary file 4 — Source Data [file 41467_2019_13998_MOESM4_ESM.zip › Table 1.xlsx]

## Sheet: Sheet1
Table 1
	SC-Au	MAI/SC-Au	SC-Cu	MAI/SC-Cu
	(meV)	(meV)	(meV)	(meV)
	200	125	430	325
	150	75	400	275
	200	100	450	300
	200	125	415	315
average	200	115	423	301
Standard Deviation	33.35	28.5	18.57	19.81
